# Supplementary material for: GNA14 stimulation of KLF7 promotes malignant growth of endometrial cancer through upregulation of HAS2
Source: BMC Cancer. 2021 Apr 23;21:456. doi: 10.1186/s12885-021-08202-y (PMC8066949; doi:10.1186/s12885-021-08202-y)
Supplement: Supplementary file 4 — Additional file 4: Supplementary Tab. 1. Gene expression after KLF7 knockdown in KLE cells. [file 12885_2021_8202_MOESM4_ESM.xls]

## Sheet: shKLF7vsshNC.DEG
Gene_id	readcount_shKLF7	readcount_shNC			log2FoldChange	pval	padj	Gene name		Gene description
ENSG00000163297	6.65473	44.5704	0.149308	6.69755	-2.7436	1.25e-10	8.31e-09	ANTXR2	0.31	ANTXR cell adhesion molecule 2 [Source:HGNC Symbol;Acc:HGNC:21732]
ENSG00000231185	0	5.04497	0	#DIV/0!	#NAME?	0.0046018	0.034406	SPRY4-AS1		SPRY4 antisense RNA 1 [Source:HGNC Symbol;Acc:HGNC:53465]
ENSG00000111728	0	5.03619	0	#DIV/0!	#NAME?	0.0042342	0.032163	ST8SIA1		ST8 alpha-N-acetyl-neuraminide alpha-2,8-sialyltransferase 1 [Source:HGNC Symbol;Acc:HGNC:10869]
ENSG00000197520	5.52326	0	#DIV/0!	0	Inf	0.0021665	0.018436	FAM177B		family with sequence similarity 177 member B [Source:HGNC Symbol;Acc:HGNC:34395]
ENSG00000261649	8.36606	0	#DIV/0!	0	Inf	7.99e-05	0.0011071	GOLGA6L7		golgin A6 family like 7 [Source:HGNC Symbol;Acc:HGNC:37442]
ENSG00000180209	4.67279	0	#DIV/0!	0	Inf	0.005251	0.03827	MYLPF		myosin light chain, phosphorylatable, fast skeletal muscle [Source:HGNC Symbol;Acc:HGNC:29824]
ENSG00000260229	5.06422	0	#DIV/0!	0	Inf	0.0034187	0.026886	PPIAP51		peptidylprolyl isomerase A pseudogene 51 [Source:HGNC Symbol;Acc:HGNC:53675]
ENSG00000124253	86.1988	3.07725	28.0116	0.0356995	4.808	2.33e-31	2.09e-28	PCK1		phosphoenolpyruvate carboxykinase 1 [Source:HGNC Symbol;Acc:HGNC:8724]
ENSG00000143847	485.684	21.1719	22.94	0.0435919	4.5198	1.85e-92	1.54e-88	PPFIA4		PTPRF interacting protein alpha 4 [Source:HGNC Symbol;Acc:HGNC:9248]
ENSG00000129991	12.7903	0.620636	20.6084	0.0485238	4.3652	0.0023983	0.020124	TNNI3		troponin I3, cardiac type [Source:HGNC Symbol;Acc:HGNC:11947]
ENSG00000186480	3179.84	192.652	16.5056	0.0605856	4.0449	9.78e-157	3.25e-152	INSIG1		insulin induced gene 1 [Source:HGNC Symbol;Acc:HGNC:6083]
ENSG00000227382	13.8164	0.888296	15.5538	0.0642931	3.9592	1.45e-05	0.00025575	EIF4A2P2		eukaryotic translation initiation factor 4A2 pseudogene 2 [Source:HGNC Symbol;Acc:HGNC:45099]
ENSG00000225693	7.07545	0.535322	13.2172	0.0756591	3.7243	0.0058178	0.041586	LAGE3P1		L antigen family member 3 pseudogene 1 [Source:HGNC Symbol;Acc:HGNC:49909]
ENSG00000052802	1610.59	127.202	12.6617	0.0789784	3.6624	5.46e-149	9.06e-145	MSMO1		methylsterol monooxygenase 1 [Source:HGNC Symbol;Acc:HGNC:10545]
ENSG00000239474	12.0486	0.960648	12.5422	0.0797308	3.6487	0.00030432	0.0035518	KLHL41		kelch like family member 41 [Source:HGNC Symbol;Acc:HGNC:16905]
ENSG00000167011	131.728	10.6524	12.366	0.080867	3.6283	4.15e-33	3.93e-30	NAT16		N-acetyltransferase 16 (putative) [Source:HGNC Symbol;Acc:HGNC:22030]
ENSG00000133477	21.8961	1.77659	12.3248	0.0811374	3.6235	1.32e-07	4.14e-06	FAM83F		family with sequence similarity 83 member F [Source:HGNC Symbol;Acc:HGNC:25148]
ENSG00000162645	94.3007	8.38989	11.2398	0.0889696	3.4905	2.9e-25	1.46e-22	GBP2		guanylate binding protein 2 [Source:HGNC Symbol;Acc:HGNC:4183]
ENSG00000266445	14.9825	1.39894	10.7099	0.0933716	3.4209	1.79e-05	0.00030662	NARF-AS1		NARF antisense RNA 1 [Source:HGNC Symbol;Acc:HGNC:53622]
ENSG00000252297	15.5421	1.49597	10.3893	0.0962528	3.377	2.63e-05	0.00042882	RNU6-875P		RNA, U6 small nuclear 875, pseudogene [Source:HGNC Symbol;Acc:HGNC:47838]
ENSG00000181444	85.9868	8.79053	9.78175	0.102231	3.2901	1.82e-12	1.64e-10	ZNF467		zinc finger protein 467 [Source:HGNC Symbol;Acc:HGNC:23154]
ENSG00000270332	9.64095	1.033	9.33297	0.107147	3.2223	0.0010124	0.0097983	SMC2-AS1		SMC2 antisense RNA 1 (head to head) [Source:HGNC Symbol;Acc:HGNC:50827]
ENSG00000229207	21.8479	2.35958	9.25922	0.108	3.2109	0.00015757	0.0020055	SERPINH1P1		serpin family H member 1 pseudogene 1 [Source:HGNC Symbol;Acc:HGNC:19917]
ENSG00000168060	26.4534	3.26084	8.11244	0.123267	3.0201	1.01e-07	3.25e-06	NAALADL1		N-acetylated alpha-linked acidic dipeptidase like 1 [Source:HGNC Symbol;Acc:HGNC:23536]
ENSG00000140511	18.5373	2.3207	7.98784	0.12519	2.9978	8.64e-06	0.00016013	HAPLN3		hyaluronan and proteoglycan link protein 3 [Source:HGNC Symbol;Acc:HGNC:21446]
ENSG00000136352	15.1214	1.9213	7.8704	0.127058	2.9764	8.17e-05	0.0011306	NKX2-1		NK2 homeobox 1 [Source:HGNC Symbol;Acc:HGNC:11825]
ENSG00000233971	8.07838	1.033	7.82032	0.127872	2.9672	0.004891	0.036224	RPS20P10		ribosomal protein S20 pseudogene 10 [Source:HGNC Symbol;Acc:HGNC:36800]
ENSG00000082684	32.5323	4.23321	7.68502	0.130123	2.942	1.23e-06	2.91e-05	SEMA5B		semaphorin 5B [Source:HGNC Symbol;Acc:HGNC:10737]
ENSG00000139549	9.90386	1.31362	7.53935	0.132637	2.9144	0.0017238	0.015219	DHH		desert hedgehog [Source:HGNC Symbol;Acc:HGNC:2865]
ENSG00000142233	14.5482	1.93426	7.52133	0.132955	2.911	0.00014526	0.0018698	NTN5		netrin 5 [Source:HGNC Symbol;Acc:HGNC:25208]
ENSG00000105649	205.302	27.7488	7.39861	0.135161	2.8873	5.16e-38	6.85e-35	RAB3A		RAB3A, member RAS oncogene family [Source:HGNC Symbol;Acc:HGNC:9777]
ENSG00000165507	17.4194	2.55489	6.81807	0.146669	2.7694	4.6e-05	0.00069076	DEPP1		DEPP1, autophagy regulator [Source:HGNC Symbol;Acc:HGNC:23355]
ENSG00000234965	17.032	2.51601	6.76946	0.147722	2.759	0.00056805	0.0059672	SHISA8		shisa family member 8 [Source:HGNC Symbol;Acc:HGNC:18351]
ENSG00000247095	413.949	62.4221	6.63145	0.150797	2.7293	3.49e-15	4.6e-13	MIR210HG		MIR210 host gene [Source:HGNC Symbol;Acc:HGNC:39524]
ENSG00000145491	15.189	2.29895	6.60691	0.151357	2.724	0.00095487	0.0093254	ROPN1L		rhophilin associated tail protein 1 like [Source:HGNC Symbol;Acc:HGNC:24060]
ENSG00000099958	344.352	55.9786	6.1515	0.162562	2.6209	9.69e-47	3.22e-43	DERL3		derlin 3 [Source:HGNC Symbol;Acc:HGNC:14236]
ENSG00000162148	161.93	26.4987	6.11086	0.163643	2.6114	2.55e-09	1.28e-07	PPP1R32		protein phosphatase 1 regulatory subunit 32 [Source:HGNC Symbol;Acc:HGNC:28869]
ENSG00000127129	162.45	26.6732	6.09038	0.164193	2.6065	2.16e-27	1.4e-24	EDN2		endothelin 2 [Source:HGNC Symbol;Acc:HGNC:3177]
ENSG00000145198	29.1866	4.93498	5.91423	0.169084	2.5642	4.55e-07	1.24e-05	VWA5B2		von Willebrand factor A domain containing 5B2 [Source:HGNC Symbol;Acc:HGNC:25144]
ENSG00000197380	24.1604	4.14372	5.8306	0.171509	2.5436	3.88e-06	8e-05	DACT3		dishevelled binding antagonist of beta catenin 3 [Source:HGNC Symbol;Acc:HGNC:30745]
ENSG00000129521	111.587	19.1457	5.82831	0.171576	2.5431	4.05e-20	1.15e-17	EGLN3		egl-9 family hypoxia inducible factor 3 [Source:HGNC Symbol;Acc:HGNC:14661]
ENSG00000115596	19.2729	3.33319	5.7821	0.172948	2.5316	4.03e-05	0.00061664	WNT6		Wnt family member 6 [Source:HGNC Symbol;Acc:HGNC:12785]
ENSG00000231160	110.088	19.279	5.71023	0.175124	2.5135	3.28e-20	9.46e-18	KLF3-AS1		KLF3 antisense RNA 1 [Source:HGNC Symbol;Acc:HGNC:25796]
ENSG00000185633	1485.6	261.687	5.67701	0.176149	2.5051	4.03e-22	1.57e-19	NDUFA4L2		NDUFA4, mitochondrial complex associated like 2 [Source:HGNC Symbol;Acc:HGNC:29836]
ENSG00000273340	26.315	4.64557	5.66453	0.176537	2.502	2.66e-06	5.73e-05	MICE		MHC class I polypeptide-related sequence E (pseudogene) [Source:HGNC Symbol;Acc:HGNC:7094]
ENSG00000249884	24.1567	4.32731	5.58238	0.179135	2.4809	4.64e-06	9.34e-05	RNF103-CHMP3		RNF103-CHMP3 readthrough [Source:HGNC Symbol;Acc:HGNC:38847]
ENSG00000259424	13.0614	2.35834	5.5384	0.180557	2.4695	0.0017308	0.015268	IRAIN		IGF1R antisense imprinted non-protein coding RNA [Source:HGNC Symbol;Acc:HGNC:50365]
ENSG00000263681	52.2397	10.0954	5.17462	0.193251	2.3715	4.22e-10	2.51e-08	MIR3197		microRNA 3197 [Source:HGNC Symbol;Acc:HGNC:38366]
ENSG00000199038	32.3793	6.37156	5.08185	0.196779	2.3454	7.42e-07	1.88e-05	MIR210		microRNA 210 [Source:HGNC Symbol;Acc:HGNC:31587]
ENSG00000099251	47.3226	9.31289	5.08141	0.196796	2.3452	1.94e-09	9.86e-08	HSD17B7P2		hydroxysteroid 17-beta dehydrogenase 7 pseudogene 2 [Source:HGNC Symbol;Acc:HGNC:28120]
ENSG00000272695	13.9561	2.75899	5.05842	0.19769	2.3387	0.00073864	0.0074428	GAS6-DT		GAS6 divergent transcript [Source:HGNC Symbol;Acc:HGNC:43694]
ENSG00000134201	10.2772	2.066	4.97446	0.201027	2.3145	0.0046771	0.034895	GSTM5		glutathione S-transferase mu 5 [Source:HGNC Symbol;Acc:HGNC:4637]
ENSG00000122133	19.5502	3.95259	4.94617	0.202177	2.3063	0.00022102	0.0026884	PAEP		progestagen associated endometrial protein [Source:HGNC Symbol;Acc:HGNC:8573]
ENSG00000259803	156.166	31.8202	4.90776	0.203759	2.2951	4.85e-23	2.12e-20	SLC22A31		solute carrier family 22 member 31 [Source:HGNC Symbol;Acc:HGNC:27091]
ENSG00000244556	25.633	5.22732	4.90367	0.203929	2.2939	7.15e-05	0.001006	ODCP		ornithine decarboxylase pseudogene [Source:HGNC Symbol;Acc:HGNC:8110]
ENSG00000152284	19.3306	3.96555	4.87463	0.205144	2.2853	0.00018607	0.0023159	TCF7L1		transcription factor 7 like 1 [Source:HGNC Symbol;Acc:HGNC:11640]
ENSG00000206344	77.7804	15.981	4.86706	0.205463	2.2831	6.03e-13	5.78e-11	HCG27		HLA complex group 27 [Source:HGNC Symbol;Acc:HGNC:27366]
ENSG00000079459	4674.31	975.716	4.79064	0.20874	2.2602	2.96e-83	1.96e-79	FDFT1		farnesyl-diphosphate farnesyltransferase 1 [Source:HGNC Symbol;Acc:HGNC:3629]
ENSG00000259746	53.2224	11.1606	4.76878	0.209697	2.2536	1.62e-09	8.42e-08	HSPE1P3		heat shock protein family E (Hsp10) member 1 pseudogene 3 [Source:HGNC Symbol;Acc:HGNC:49322]
ENSG00000197561	30.557	6.48156	4.71446	0.212113	2.2371	2.49e-05	0.0004103	ELANE		elastase, neutrophil expressed [Source:HGNC Symbol;Acc:HGNC:3309]
ENSG00000252361	10.6732	2.27427	4.69301	0.213083	2.2305	0.0062301	0.043949	RNU6-118P		RNA, U6 small nuclear 118, pseudogene [Source:HGNC Symbol;Acc:HGNC:47081]
ENSG00000227262	15.3603	3.32023	4.62629	0.216156	2.2099	0.00096157	0.0093805	HCG4B		HLA complex group 4B [Source:HGNC Symbol;Acc:HGNC:22919]
ENSG00000280109	385.495	87.0459	4.42864	0.225803	2.1469	5.79e-07	1.53e-05	PLAC4		placenta specific 4 [Source:HGNC Symbol;Acc:HGNC:14616]
ENSG00000011465	146.426	33.2078	4.4094	0.226788	2.1406	8.5e-20	2.3e-17	DCN		decorin [Source:HGNC Symbol;Acc:HGNC:2705]
ENSG00000206172	23.8166	5.5945	4.25715	0.234899	2.0899	7.74e-05	0.0010792	HBA1		hemoglobin subunit alpha 1 [Source:HGNC Symbol;Acc:HGNC:4823]
ENSG00000008735	17.916	4.20853	4.25706	0.234904	2.0899	0.00048599	0.0052378	MAPK8IP2		mitogen-activated protein kinase 8 interacting protein 2 [Source:HGNC Symbol;Acc:HGNC:6883]
ENSG00000242866	58.875	14.0902	4.17844	0.239324	2.063	1.36e-08	5.58e-07	STRC		stereocilin [Source:HGNC Symbol;Acc:HGNC:16035]
ENSG00000181856	127.461	30.5412	4.1734	0.239613	2.0612	2.18e-17	3.95e-15	SLC2A4		solute carrier family 2 member 4 [Source:HGNC Symbol;Acc:HGNC:11009]
ENSG00000132554	15.7225	3.79492	4.14303	0.241369	2.0507	0.0031836	0.025398	RGS22		regulator of G protein signaling 22 [Source:HGNC Symbol;Acc:HGNC:24499]
ENSG00000227533	42.6828	10.3112	4.13947	0.241577	2.0494	2.66e-07	7.73e-06	SLC2A1-AS1		SLC2A1 antisense RNA 1 [Source:HGNC Symbol;Acc:HGNC:44187]
ENSG00000155367	68.6778	16.6116	4.13432	0.241878	2.0476	8.75e-05	0.0012011	PPM1J		protein phosphatase, Mg2+/Mn2+ dependent 1J [Source:HGNC Symbol;Acc:HGNC:20785]
ENSG00000095370	46.4676	11.3325	4.1004	0.243879	2.0358	5.54e-08	1.91e-06	SH2D3C		SH2 domain containing 3C [Source:HGNC Symbol;Acc:HGNC:16884]
ENSG00000225828	250.491	61.182	4.0942	0.244248	2.0336	9.45e-08	3.08e-06	FAM229A		family with sequence similarity 229 member A [Source:HGNC Symbol;Acc:HGNC:44652]
ENSG00000255153	19.7942	4.84967	4.08155	0.245005	2.0291	0.00036137	0.0040983	TOLLIP-AS1		TOLLIP antisense RNA 1 (head to head) [Source:HGNC Symbol;Acc:HGNC:27403]
ENSG00000166407	27.1163	6.67393	4.06302	0.246123	2.0226	0.0050094	0.036936	LMO1		LIM domain only 1 [Source:HGNC Symbol;Acc:HGNC:6641]
ENSG00000142046	132.909	32.8331	4.04803	0.247034	2.0172	1.17e-06	2.79e-05	TMEM91		transmembrane protein 91 [Source:HGNC Symbol;Acc:HGNC:32393]
ENSG00000235123	678.235	167.623	4.04619	0.247146	2.0166	4.08e-10	2.43e-08	DSCAM-AS1		DSCAM antisense RNA 1 [Source:HGNC Symbol;Acc:HGNC:40197]
ENSG00000260260	572.038	142.452	4.01567	0.249025	2.0056	7.67e-06	0.0001447	SNHG19		small nucleolar RNA host gene 19 [Source:HGNC Symbol;Acc:HGNC:49574]
ENSG00000159307	70.5694	17.594	4.01099	0.249315	2.004	5.17e-11	3.67e-09	SCUBE1		signal peptide, CUB domain and EGF like domain containing 1 [Source:HGNC Symbol;Acc:HGNC:13441]
ENSG00000167680	106.635	26.6075	4.00771	0.249519	2.0028	1.94e-12	1.75e-10	SEMA6B		semaphorin 6B [Source:HGNC Symbol;Acc:HGNC:10739]
ENSG00000175946	23.8352	5.9797	3.98602	0.250877	1.9949	0.00013275	0.0017288	KLHL38		kelch like family member 38 [Source:HGNC Symbol;Acc:HGNC:34435]
ENSG00000147437	157.949	40.2949	3.91981	0.255114	1.9708	3.55e-13	3.53e-11	GNRH1		gonadotropin releasing hormone 1 [Source:HGNC Symbol;Acc:HGNC:4419]
ENSG00000282961	13.3776	3.43023	3.89991	0.256416	1.9634	0.00461	0.034451	PRNCR1		prostate cancer associated non-coding RNA 1 [Source:HGNC Symbol;Acc:HGNC:48942]
ENSG00000224165	14.1951	3.68493	3.8522	0.259592	1.9457	0.0052784	0.038425	DNAJC27-AS1		DNAJC27 antisense RNA 1 [Source:HGNC Symbol;Acc:HGNC:42943]
ENSG00000167701	196.158	51.9273	3.77755	0.264722	1.9174	3.04e-06	6.42e-05	GPT		glutamic--pyruvic transaminase [Source:HGNC Symbol;Acc:HGNC:4552]
ENSG00000225914	17.7784	4.73089	3.75794	0.266103	1.9099	0.0012141	0.01143	HCG23		HLA complex group 23 [Source:NCBI gene;Acc:414764]
ENSG00000069696	113.978	30.5107	3.73567	0.26769	1.9014	0.00044697	0.0048855	DRD4		dopamine receptor D4 [Source:HGNC Symbol;Acc:HGNC:3025]
ENSG00000168389	24.6442	6.6133	3.72646	0.268351	1.8978	0.00015909	0.0020242	MFSD2A		major facilitator superfamily domain containing 2A [Source:HGNC Symbol;Acc:HGNC:25897]
ENSG00000214922	36.5999	9.86536	3.70994	0.269546	1.8914	5.52e-05	0.00080603	HLA-F-AS1		HLA-F antisense RNA 1 [Source:HGNC Symbol;Acc:HGNC:26645]
ENSG00000090238	297.802	80.4556	3.70144	0.270165	1.8881	1.21e-18	2.73e-16	YPEL3		yippee like 3 [Source:HGNC Symbol;Acc:HGNC:18327]
ENSG00000167508	1386.18	375.338	3.69315	0.270771	1.8849	5.05e-11	3.61e-09	MVD		mevalonate diphosphate decarboxylase [Source:HGNC Symbol;Acc:HGNC:7529]
ENSG00000166793	76.0041	20.647	3.68111	0.271657	1.8801	5.15e-10	2.98e-08	YPEL4		yippee like 4 [Source:HGNC Symbol;Acc:HGNC:18328]
ENSG00000185432	19.5448	5.35152	3.65219	0.273808	1.8688	0.0010609	0.010181	METTL7A		methyltransferase like 7A [Source:HGNC Symbol;Acc:HGNC:24550]
ENSG00000105251	32.7612	8.98584	3.64587	0.274283	1.8663	0.0051312	0.037559	SHD		Src homology 2 domain containing transforming protein D [Source:HGNC Symbol;Acc:HGNC:30633]
ENSG00000212237	101.348	27.9299	3.62866	0.275584	1.8594	4.44e-07	1.22e-05	RNA5SP18		RNA, 5S ribosomal pseudogene 18 [Source:HGNC Symbol;Acc:HGNC:42586]
ENSG00000204389	2071.29	571.564	3.6239	0.275946	1.8575	1.71e-53	8.1e-50	HSPA1A		heat shock protein family A (Hsp70) member 1A [Source:HGNC Symbol;Acc:HGNC:5232]
ENSG00000187193	24.1224	6.68983	3.60583	0.277329	1.8503	0.00051813	0.0055356	MT1X		metallothionein 1X [Source:HGNC Symbol;Acc:HGNC:7405]
ENSG00000186204	113.431	31.5349	3.59698	0.278011	1.8468	2.02e-13	2.07e-11	CYP4F12		cytochrome P450 family 4 subfamily F member 12 [Source:HGNC Symbol;Acc:HGNC:18857]
ENSG00000204388	960.029	266.993	3.59571	0.278109	1.8463	4.41e-44	1.05e-40	HSPA1B		heat shock protein family A (Hsp70) member 1B [Source:HGNC Symbol;Acc:HGNC:5233]
ENSG00000139190	221.743	62.1226	3.56944	0.280156	1.8357	9.71e-22	3.5e-19	VAMP1		vesicle associated membrane protein 1 [Source:HGNC Symbol;Acc:HGNC:12642]
ENSG00000144596	44.123	12.429	3.55	0.28169	1.8278	4.06e-06	8.33e-05	GRIP2		glutamate receptor interacting protein 2 [Source:HGNC Symbol;Acc:HGNC:23841]
ENSG00000184194	69.2709	19.5735	3.53902	0.282564	1.8234	3.28e-09	1.59e-07	GPR173		G protein-coupled receptor 173 [Source:HGNC Symbol;Acc:HGNC:18186]
ENSG00000104808	27.6096	7.82864	3.52675	0.283548	1.8183	0.00015677	0.0019969	DHDH		dihydrodiol dehydrogenase [Source:HGNC Symbol;Acc:HGNC:17887]
ENSG00000261594	18.6235	5.28795	3.52188	0.283939	1.8163	0.0009967	0.0096684	TPBGL		trophoblast glycoprotein like [Source:HGNC Symbol;Acc:HGNC:44159]
ENSG00000131061	343.93	99.112	3.47012	0.288175	1.795	4.63e-26	2.61e-23	ZNF341		zinc finger protein 341 [Source:HGNC Symbol;Acc:HGNC:15992]
ENSG00000125657	569.019	164.058	3.4684	0.288318	1.7943	5.87e-34	5.9e-31	TNFSF9		TNF superfamily member 9 [Source:HGNC Symbol;Acc:HGNC:11939]
ENSG00000186529	40.7302	11.8072	3.44962	0.289887	1.7864	5.36e-06	0.00010594	CYP4F3		cytochrome P450 family 4 subfamily F member 3 [Source:HGNC Symbol;Acc:HGNC:2646]
ENSG00000166763	15.222	4.45026	3.42046	0.292358	1.7742	0.0047997	0.035675	STRCP1		stereocilin pseudogene 1 [Source:HGNC Symbol;Acc:HGNC:33915]
ENSG00000211451	53.0782	15.572	3.40857	0.293378	1.7692	4.5e-07	1.23e-05	GNRHR2		gonadotropin releasing hormone receptor 2 (pseudogene) [Source:HGNC Symbol;Acc:HGNC:16341]
ENSG00000143365	407.416	119.834	3.39984	0.294131	1.7655	2.2e-28	1.59e-25	RORC		RAR related orphan receptor C [Source:HGNC Symbol;Acc:HGNC:10260]
ENSG00000104549	934.526	275.238	3.39534	0.294521	1.7636	2.02e-40	3.19e-37	SQLE		squalene epoxidase [Source:HGNC Symbol;Acc:HGNC:11279]
ENSG00000179085	315.981	93.1971	3.39046	0.294945	1.7615	4.31e-16	6.39e-14	DPM3		dolichyl-phosphate mannosyltransferase subunit 3 [Source:HGNC Symbol;Acc:HGNC:3007]
ENSG00000054179	859.153	255.881	3.35763	0.297829	1.7474	4.1e-21	1.32e-18	ENTPD2		ectonucleoside triphosphate diphosphohydrolase 2 [Source:HGNC Symbol;Acc:HGNC:3364]
ENSG00000164638	320.325	95.8624	3.34151	0.299266	1.7405	1.17e-24	5.64e-22	SLC29A4		solute carrier family 29 member 4 [Source:HGNC Symbol;Acc:HGNC:23097]
ENSG00000197587	66.1482	19.8466	3.33298	0.300032	1.7368	1.31e-08	5.37e-07	DMBX1		diencephalon/mesencephalon homeobox 1 [Source:HGNC Symbol;Acc:HGNC:19026]
ENSG00000203709	311.356	93.4706	3.33106	0.300205	1.736	2.35e-08	9.05e-07	MIR29B2CHG		MIR29B2 and MIR29C host gene [Source:HGNC Symbol;Acc:HGNC:32018]
ENSG00000106976	234.986	70.566	3.33002	0.300299	1.7355	3.05e-11	2.24e-09	DNM1		dynamin 1 [Source:HGNC Symbol;Acc:HGNC:2972]
ENSG00000213347	1042.98	314.182	3.31968	0.301233	1.731	1.65e-09	8.52e-08	MXD3		MAX dimerization protein 3 [Source:HGNC Symbol;Acc:HGNC:14008]
ENSG00000175155	22.283	6.75046	3.30096	0.302942	1.7229	0.00070401	0.007162	YPEL2		yippee like 2 [Source:HGNC Symbol;Acc:HGNC:18326]
ENSG00000256029	52.6119	15.9521	3.29812	0.303203	1.7216	3.28e-07	9.28e-06	SNHG28		small nucleolar RNA host gene 28 [Source:NCBI gene;Acc:284677]
ENSG00000167861	45.1331	13.7309	3.28697	0.304232	1.7168	0.0016491	0.014731	HID1		HID1 domain containing [Source:HGNC Symbol;Acc:HGNC:15736]
ENSG00000183615	114.633	34.9685	3.27819	0.305046	1.7129	0.00022505	0.0027305	FAM167B		family with sequence similarity 167 member B [Source:HGNC Symbol;Acc:HGNC:28133]
ENSG00000101076	87.71	26.8128	3.2712	0.305698	1.7098	2.44e-10	1.54e-08	HNF4A		hepatocyte nuclear factor 4 alpha [Source:HGNC Symbol;Acc:HGNC:5024]
ENSG00000105376	1483.76	455.523	3.25726	0.307006	1.7037	1.37e-43	3.03e-40	ICAM5		intercellular adhesion molecule 5 [Source:HGNC Symbol;Acc:HGNC:5348]
ENSG00000204287	31.0301	9.53413	3.25464	0.307254	1.7025	0.00011889	0.0015711	HLA-DRA		major histocompatibility complex, class II, DR alpha [Source:HGNC Symbol;Acc:HGNC:4947]
ENSG00000204052	51.1503	15.7351	3.25072	0.307624	1.7008	1.15e-06	2.75e-05	LRRC73		leucine rich repeat containing 73 [Source:HGNC Symbol;Acc:HGNC:21375]
ENSG00000163406	33.8157	10.4312	3.24178	0.308472	1.6968	3.96e-05	0.00060731	SLC15A2		solute carrier family 15 member 2 [Source:HGNC Symbol;Acc:HGNC:10921]
ENSG00000137491	140.322	43.3003	3.24068	0.308577	1.6963	3.48e-14	3.98e-12	SLCO2B1		solute carrier organic anion transporter family member 2B1 [Source:HGNC Symbol;Acc:HGNC:10962]
ENSG00000112972	3756.8	1162.73	3.23101	0.309501	1.692	9.25e-12	7.4e-10	HMGCS1		3-hydroxy-3-methylglutaryl-CoA synthase 1 [Source:HGNC Symbol;Acc:HGNC:5007]
ENSG00000104140	1360.08	423.002	3.21529	0.311014	1.685	5.37e-15	6.91e-13	RHOV		ras homolog family member V [Source:HGNC Symbol;Acc:HGNC:18313]
ENSG00000125910	37.0265	11.5667	3.20114	0.312389	1.6786	2.24e-05	0.00037237	S1PR4		sphingosine-1-phosphate receptor 4 [Source:HGNC Symbol;Acc:HGNC:3170]
ENSG00000174788	58.586	18.3146	3.19886	0.312611	1.6776	0.00072362	0.0073145	PCP2		Purkinje cell protein 2 [Source:HGNC Symbol;Acc:HGNC:30209]
ENSG00000167578	33.6827	10.619	3.17193	0.315265	1.6654	5.7e-05	0.0008289	RAB4B		RAB4B, member RAS oncogene family [Source:HGNC Symbol;Acc:HGNC:9782]
ENSG00000181126	50.7913	16.078	3.15905	0.31655	1.6595	4.27e-06	8.71e-05	HLA-V		major histocompatibility complex, class I, V (pseudogene) [Source:HGNC Symbol;Acc:HGNC:23482]
ENSG00000143590	140.419	44.6298	3.14632	0.317832	1.6537	8.51e-08	2.8e-06	EFNA3		ephrin A3 [Source:HGNC Symbol;Acc:HGNC:3223]
ENSG00000269293	89.3121	28.4134	3.14331	0.318136	1.6523	0.00041052	0.004553	ZSCAN16-AS1		ZSCAN16 antisense RNA 1 [Source:HGNC Symbol;Acc:HGNC:48982]
ENSG00000184678	830.054	264.439	3.13892	0.318581	1.6503	1.87e-34	1.94e-31	HIST2H2BE		histone cluster 2 H2B family member e [Source:HGNC Symbol;Acc:HGNC:4760]
ENSG00000233695	133.019	42.5261	3.12792	0.319701	1.6452	1.36e-12	1.27e-10	GAS6-AS1		GAS6 antisense RNA 1 [Source:HGNC Symbol;Acc:HGNC:39826]
ENSG00000242028	32.8128	10.4906	3.12783	0.319711	1.6452	7.13e-05	0.0010032	HYPK		huntingtin interacting protein K [Source:HGNC Symbol;Acc:HGNC:18418]
ENSG00000237886	442.094	141.756	3.11869	0.320647	1.6409	3.3e-14	3.81e-12	NALT1		NOTCH1 associated lncRNA in T cell acute lymphoblastic leukemia 1 [Source:HGNC Symbol;Acc:HGNC:51192]
ENSG00000275620	34.8248	11.2137	3.10556	0.322003	1.6349	8.56e-05	0.0011769	FLJ16779		uncharacterized LOC100192386 [Source:NCBI gene;Acc:100192386]
ENSG00000182179	50.671	16.671	3.03946	0.329005	1.6038	2.56e-06	5.55e-05	UBA7		ubiquitin like modifier activating enzyme 7 [Source:HGNC Symbol;Acc:HGNC:12471]
ENSG00000112984	2393.47	788.116	3.03695	0.329277	1.6026	2.93e-42	5.4e-39	KIF20A		kinesin family member 20A [Source:HGNC Symbol;Acc:HGNC:9787]
ENSG00000240668	23.5002	7.74751	3.03325	0.329679	1.6009	0.0032601	0.02589	KRT8P36		keratin 8 pseudogene 36 [Source:HGNC Symbol;Acc:HGNC:39870]
ENSG00000214402	51.1399	16.8956	3.02681	0.33038	1.5978	2.45e-06	5.32e-05	LCNL1		lipocalin like 1 [Source:HGNC Symbol;Acc:HGNC:34436]
ENSG00000132196	481.118	159.288	3.02042	0.331079	1.5948	5.71e-26	3.16e-23	HSD17B7		hydroxysteroid 17-beta dehydrogenase 7 [Source:HGNC Symbol;Acc:HGNC:5215]
ENSG00000233613	28.756	9.58473	3.00019	0.333313	1.5851	0.00054145	0.0057387	DCUN1D2-AS		DCUN1D2 antisense RNA [Source:HGNC Symbol;Acc:HGNC:39889]
ENSG00000067064	1349.95	453.897	2.97413	0.336233	1.5725	3.3e-36	3.92e-33	IDI1		isopentenyl-diphosphate delta isomerase 1 [Source:HGNC Symbol;Acc:HGNC:5387]
ENSG00000167964	1809.03	609.813	2.96653	0.337094	1.5688	6.34e-13	6.06e-11	RAB26		RAB26, member RAS oncogene family [Source:HGNC Symbol;Acc:HGNC:14259]
ENSG00000127578	394.931	134.214	2.94254	0.339842	1.5571	7.05e-07	1.8e-05	WFIKKN1		WAP, follistatin/kazal, immunoglobulin, kunitz and netrin domain containing 1 [Source:HGNC Symbol;Acc:HGNC:30912]
ENSG00000137094	167.737	57.0011	2.9427	0.339824	1.5571	1.17e-13	1.24e-11	DNAJB5		DnaJ heat shock protein family (Hsp40) member B5 [Source:HGNC Symbol;Acc:HGNC:14887]
ENSG00000145879	37.8494	12.9125	2.93122	0.341155	1.5515	0.00010332	0.0013863	SPINK7		serine peptidase inhibitor, Kazal type 7 (putative) [Source:HGNC Symbol;Acc:HGNC:24643]
ENSG00000110921	389.766	133.07	2.92902	0.341411	1.5504	2.34e-22	9.49e-20	MVK		mevalonate kinase [Source:HGNC Symbol;Acc:HGNC:7530]
ENSG00000128242	148.413	50.7144	2.92644	0.341712	1.5491	8.66e-13	8.22e-11	GAL3ST1		galactose-3-O-sulfotransferase 1 [Source:HGNC Symbol;Acc:HGNC:24240]
ENSG00000100968	45.296	15.5385	2.91508	0.343044	1.5435	3.34e-05	0.00052661	NFATC4		nuclear factor of activated T cells 4 [Source:HGNC Symbol;Acc:HGNC:7778]
ENSG00000115290	56.7525	19.6412	2.88946	0.346085	1.5308	3.33e-06	6.95e-05	GRB14		growth factor receptor bound protein 14 [Source:HGNC Symbol;Acc:HGNC:4565]
ENSG00000254338	69.6227	24.1099	2.88773	0.346293	1.5299	4.74e-05	0.00070702	MAFA-AS1		MAFA antisense RNA 1 [Source:HGNC Symbol;Acc:HGNC:51203]
ENSG00000124171	438.6	152.164	2.88241	0.346932	1.5273	1.91e-07	5.74e-06	PARD6B		par-6 family cell polarity regulator beta [Source:HGNC Symbol;Acc:HGNC:16245]
ENSG00000115194	24.2035	8.40285	2.88039	0.347175	1.5263	0.0025805	0.021357	SLC30A3		solute carrier family 30 member 3 [Source:HGNC Symbol;Acc:HGNC:11014]
ENSG00000164949	160.609	55.7582	2.88047	0.347166	1.5263	3.78e-13	3.74e-11	GEM		GTP binding protein overexpressed in skeletal muscle [Source:HGNC Symbol;Acc:HGNC:4234]
ENSG00000232442	211.662	73.55	2.8778	0.347488	1.525	6.95e-07	1.78e-05	MHENCR		melanoma highly expressed competing endogenous lncRNA for miR-425 and miR-489 [Source:HGNC Symbol;Acc:HGNC:53110]
ENSG00000267280	74.0393	25.7928	2.87054	0.348366	1.5213	1.61e-07	4.94e-06	TBX2-AS1		TBX2 antisense RNA 1 [Source:HGNC Symbol;Acc:HGNC:50355]
ENSG00000197540	250.506	87.5649	2.8608	0.349552	1.5164	1.95e-17	3.6e-15	GZMM		granzyme M [Source:HGNC Symbol;Acc:HGNC:4712]
ENSG00000228288	70.8447	24.7957	2.85713	0.350001	1.5146	1.26e-05	0.00022404	PCAT6		prostate cancer associated transcript 6 [Source:HGNC Symbol;Acc:HGNC:43714]
ENSG00000160801	19.7508	6.96627	2.8352	0.352708	1.5035	0.00678	0.047025	PTH1R		parathyroid hormone 1 receptor [Source:HGNC Symbol;Acc:HGNC:9608]
ENSG00000187837	1693.26	598.12	2.83098	0.353235	1.5013	3.28e-12	2.86e-10	HIST1H1C		histone cluster 1 H1 family member c [Source:HGNC Symbol;Acc:HGNC:4716]
ENSG00000181016	66.2039	23.5198	2.81482	0.355263	1.493	0.0025119	0.020903	LSMEM1		leucine rich single-pass membrane protein 1 [Source:HGNC Symbol;Acc:HGNC:22036]
ENSG00000145107	19.2007	6.84749	2.80405	0.356627	1.4875	0.0070861	0.048791	TM4SF19		transmembrane 4 L six family member 19 [Source:HGNC Symbol;Acc:HGNC:25167]
ENSG00000079435	83.9649	29.9959	2.79921	0.357243	1.485	4.5e-08	1.61e-06	LIPE		lipase E, hormone sensitive type [Source:HGNC Symbol;Acc:HGNC:6621]
ENSG00000244363	37.1779	13.2914	2.79714	0.357508	1.484	0.0033045	0.026161	RPL7P23		ribosomal protein L7 pseudogene 23 [Source:HGNC Symbol;Acc:HGNC:35658]
ENSG00000262902	45.4456	16.318	2.78499	0.359068	1.4777	0.0068872	0.047659	MTCO1P40		MT-CO1 pseudogene 40 [Source:HGNC Symbol;Acc:HGNC:52105]
ENSG00000213412	30.3375	10.9536	2.76964	0.361057	1.4697	0.00060202	0.0062683	HNRNPA1P33		heterogeneous nuclear ribonucleoprotein A1 pseudogene 33 [Source:HGNC Symbol;Acc:HGNC:44990]
ENSG00000181458	520.91	188.59	2.76213	0.36204	1.4658	1.88e-23	8.77e-21	TMEM45A		transmembrane protein 45A [Source:HGNC Symbol;Acc:HGNC:25480]
ENSG00000111181	30.0623	10.8942	2.75949	0.362386	1.4644	0.00063904	0.0065899	SLC6A12		solute carrier family 6 member 12 [Source:HGNC Symbol;Acc:HGNC:11045]
ENSG00000171817	58.2483	21.1711	2.75132	0.363462	1.4601	3.53e-05	0.00055171	ZNF540		zinc finger protein 540 [Source:HGNC Symbol;Acc:HGNC:25331]
ENSG00000171097	919.248	334.467	2.7484	0.363848	1.4586	2.89e-28	2.04e-25	KYAT1		kynurenine aminotransferase 1 [Source:HGNC Symbol;Acc:HGNC:1564]
ENSG00000219607	252.524	92.2924	2.73613	0.36548	1.4521	1.34e-16	2.1e-14	PPP1R3G		protein phosphatase 1 regulatory subunit 3G [Source:HGNC Symbol;Acc:HGNC:14945]
ENSG00000156804	287.151	105.162	2.73055	0.366226	1.4492	2.91e-17	5.14e-15	FBXO32		F-box protein 32 [Source:HGNC Symbol;Acc:HGNC:16731]
ENSG00000143217	77.1425	28.3736	2.71881	0.367808	1.443	2.07e-07	6.16e-06	NECTIN4		nectin cell adhesion molecule 4 [Source:HGNC Symbol;Acc:HGNC:19688]
ENSG00000178623	23.3815	8.61866	2.71289	0.36861	1.4398	0.0042372	0.032179	GPR35		G protein-coupled receptor 35 [Source:HGNC Symbol;Acc:HGNC:4492]
ENSG00000112599	19.9474	7.35813	2.71094	0.368876	1.4388	0.0063932	0.044867	GUCA1B		guanylate cyclase activator 1B [Source:HGNC Symbol;Acc:HGNC:4679]
ENSG00000124508	46.5131	17.1963	2.70483	0.369709	1.4355	0.0031239	0.02506	BTN2A2		butyrophilin subfamily 2 member A2 [Source:HGNC Symbol;Acc:HGNC:1137]
ENSG00000140545	211.719	78.3591	2.7019	0.370109	1.434	3.85e-14	4.36e-12	MFGE8		milk fat globule-EGF factor 8 protein [Source:HGNC Symbol;Acc:HGNC:7036]
ENSG00000239569	71.0057	26.2909	2.70077	0.370265	1.4334	2.93e-05	0.00047139	KMT2E-AS1		KMT2E antisense RNA 1 [Source:HGNC Symbol;Acc:HGNC:40845]
ENSG00000171551	25.5172	9.45006	2.70022	0.37034	1.4331	0.0015545	0.014007	ECEL1		endothelin converting enzyme like 1 [Source:HGNC Symbol;Acc:HGNC:3147]
ENSG00000006025	868.118	321.567	2.69965	0.370419	1.4328	4.3e-27	2.7e-24	OSBPL7		oxysterol binding protein like 7 [Source:HGNC Symbol;Acc:HGNC:16387]
ENSG00000140297	276.502	103.13	2.6811	0.372981	1.4228	4.13e-16	6.14e-14	GCNT3		glucosaminyl (N-acetyl) transferase 3, mucin type [Source:HGNC Symbol;Acc:HGNC:4205]
ENSG00000166816	328.487	122.715	2.67683	0.373577	1.4205	5.16e-18	1.08e-15	LDHD		lactate dehydrogenase D [Source:HGNC Symbol;Acc:HGNC:19708]
ENSG00000196415	116.253	43.4371	2.67637	0.373641	1.4203	2.78e-07	8.05e-06	PRTN3		proteinase 3 [Source:HGNC Symbol;Acc:HGNC:9495]
ENSG00000174529	116.343	43.4838	2.67554	0.373757	1.4198	0.0010512	0.010111	TMEM81		transmembrane protein 81 [Source:HGNC Symbol;Acc:HGNC:32349]
ENSG00000179094	3497.84	1313.84	2.6623	0.375615	1.4127	2.13e-35	2.36e-32	PER1		period circadian regulator 1 [Source:HGNC Symbol;Acc:HGNC:8845]
ENSG00000163520	23.1665	8.75707	2.64546	0.378006	1.4035	0.0026975	0.02217	FBLN2		fibulin 2 [Source:HGNC Symbol;Acc:HGNC:3601]
ENSG00000253716	159.329	60.2482	2.64455	0.378136	1.403	6.21e-09	2.83e-07	MINCR		MYC-induced long non-coding RNA [Source:HGNC Symbol;Acc:HGNC:51653]
ENSG00000111674	2470.11	934.531	2.64316	0.378336	1.4023	3.58e-26	2.08e-23	ENO2		enolase 2 [Source:HGNC Symbol;Acc:HGNC:3353]
ENSG00000187726	30.557	11.5654	2.6421	0.378486	1.4017	0.0017206	0.015206	DNAJB13		DnaJ heat shock protein family (Hsp40) member B13 [Source:HGNC Symbol;Acc:HGNC:30718]
ENSG00000250722	107.124	40.6371	2.63613	0.379344	1.3984	1.19e-08	4.96e-07	SELENOP		selenoprotein P [Source:HGNC Symbol;Acc:HGNC:10751]
ENSG00000267100	251.631	95.857	2.62506	0.380943	1.3924	1.11e-08	4.67e-07	ILF3-DT		ILF3 divergent tranacript [Source:HGNC Symbol;Acc:HGNC:27115]
ENSG00000136842	103.163	39.3401	2.62233	0.381341	1.3908	1.11e-08	4.67e-07	TMOD1		tropomodulin 1 [Source:HGNC Symbol;Acc:HGNC:11871]
ENSG00000105379	126.08	48.2599	2.61252	0.382772	1.3854	1.07e-06	2.6e-05	ETFB		electron transfer flavoprotein subunit beta [Source:HGNC Symbol;Acc:HGNC:3482]
ENSG00000106003	137.891	52.9573	2.6038	0.384054	1.3806	1.83e-10	1.19e-08	LFNG		LFNG O-fucosylpeptide 3-beta-N-acetylglucosaminyltransferase [Source:HGNC Symbol;Acc:HGNC:6560]
ENSG00000167371	46.1582	17.7299	2.6034	0.384113	1.3804	6.47e-05	0.00092255	PRRT2		proline rich transmembrane protein 2 [Source:HGNC Symbol;Acc:HGNC:30500]
ENSG00000104419	24588.3	9466.44	2.59741	0.384999	1.3771	2.66e-37	3.26e-34	NDRG1		N-myc downstream regulated 1 [Source:HGNC Symbol;Acc:HGNC:7679]
ENSG00000197933	82.2227	31.6554	2.59743	0.384996	1.3771	9.64e-07	2.37e-05	ZNF823		zinc finger protein 823 [Source:HGNC Symbol;Acc:HGNC:30936]
ENSG00000101000	349.357	134.945	2.58889	0.386266	1.3723	4.72e-15	6.14e-13	PROCR		protein C receptor [Source:HGNC Symbol;Acc:HGNC:9452]
ENSG00000100027	25.3084	9.77711	2.58854	0.386319	1.3721	0.002448	0.020453	YPEL1		yippee like 1 [Source:HGNC Symbol;Acc:HGNC:12845]
ENSG00000168899	26.9742	10.4341	2.58519	0.386819	1.3703	0.0041079	0.031362	VAMP5		vesicle associated membrane protein 5 [Source:HGNC Symbol;Acc:HGNC:12646]
ENSG00000188833	240.796	93.4359	2.57713	0.388029	1.3658	4.15e-05	0.00063087	ENTPD8		ectonucleoside triphosphate diphosphohydrolase 8 [Source:HGNC Symbol;Acc:HGNC:24860]
ENSG00000142694	97.5889	37.914	2.57395	0.388507	1.364	7.58e-08	2.52e-06	EVA1B		eva-1 homolog B [Source:HGNC Symbol;Acc:HGNC:25558]
ENSG00000126005	902.727	351.856	2.56561	0.38977	1.3593	6.44e-10	3.66e-08	MMP24OS		MMP24 opposite strand [Source:HGNC Symbol;Acc:HGNC:44421]
ENSG00000115718	26.062	10.187	2.55836	0.390875	1.3552	0.003891	0.029996	PROC		protein C, inactivator of coagulation factors Va and VIIIa [Source:HGNC Symbol;Acc:HGNC:9451]
ENSG00000135245	275.761	108.205	2.5485	0.392388	1.3496	4.03e-15	5.29e-13	HILPDA		hypoxia inducible lipid droplet associated [Source:HGNC Symbol;Acc:HGNC:28859]
ENSG00000131242	38.9941	15.3097	2.54701	0.392617	1.3488	0.00033489	0.0038453	RAB11FIP4		RAB11 family interacting protein 4 [Source:HGNC Symbol;Acc:HGNC:30267]
ENSG00000223855	376.094	147.728	2.54585	0.392796	1.3481	1.23e-17	2.38e-15	HRAT92		heart tissue-associated transcript 92 [Source:NCBI gene;Acc:441307]
ENSG00000014914	285.224	112.292	2.54002	0.393698	1.3448	2.88e-15	3.9e-13	MTMR11		myotubularin related protein 11 [Source:HGNC Symbol;Acc:HGNC:24307]
ENSG00000105516	676.969	266.811	2.53726	0.394126	1.3433	1.04e-22	4.32e-20	DBP		D-box binding PAR bZIP transcription factor [Source:HGNC Symbol;Acc:HGNC:2697]
ENSG00000214357	265.937	104.937	2.53426	0.394593	1.3416	1.37e-09	7.25e-08	NEURL1B		neuralized E3 ubiquitin protein ligase 1B [Source:HGNC Symbol;Acc:HGNC:35422]
ENSG00000196968	763.372	301.39	2.53284	0.394814	1.3408	1.01e-21	3.59e-19	FUT11		fucosyltransferase 11 [Source:HGNC Symbol;Acc:HGNC:19233]
ENSG00000167550	196.767	77.7682	2.53017	0.395231	1.3392	3.05e-06	6.42e-05	RHEBL1		RHEB like 1 [Source:HGNC Symbol;Acc:HGNC:21166]
ENSG00000237399	33.7305	13.3625	2.52427	0.396155	1.3359	0.0014077	0.012908	PITRM1-AS1		PITRM1 antisense RNA 1 [Source:HGNC Symbol;Acc:HGNC:44675]
ENSG00000116661	554.514	219.738	2.52352	0.396272	1.3354	5.66e-16	8.24e-14	FBXO2		F-box protein 2 [Source:HGNC Symbol;Acc:HGNC:13581]
ENSG00000204642	251.863	99.8706	2.52189	0.396528	1.3345	4.9e-07	1.32e-05	HLA-F		major histocompatibility complex, class I, F [Source:HGNC Symbol;Acc:HGNC:4963]
ENSG00000114023	1442.46	573.601	2.51475	0.397654	1.3304	8.55e-10	4.72e-08	FAM162A		family with sequence similarity 162 member A [Source:HGNC Symbol;Acc:HGNC:17865]
ENSG00000223891	39.2131	15.6163	2.51104	0.398241	1.3283	0.0066002	0.04597	OSER1-DT		OSER1 divergent transcript [Source:HGNC Symbol;Acc:HGNC:48585]
ENSG00000158769	318.849	126.98	2.51101	0.398246	1.3283	2.61e-16	3.98e-14	F11R		F11 receptor [Source:HGNC Symbol;Acc:HGNC:14685]
ENSG00000263513	197.05	78.5954	2.50714	0.39886	1.326	7.28e-12	5.92e-10	FAM72C		family with sequence similarity 72 member C [Source:HGNC Symbol;Acc:HGNC:30602]
ENSG00000124216	192.4	76.8171	2.50465	0.399258	1.3246	3.81e-08	1.39e-06	SNAI1		snail family transcriptional repressor 1 [Source:HGNC Symbol;Acc:HGNC:11128]
ENSG00000166866	165.536	66.1363	2.50296	0.399528	1.3236	6.65e-11	4.59e-09	MYO1A		myosin IA [Source:HGNC Symbol;Acc:HGNC:7595]
ENSG00000026297	172.609	69.0287	2.50054	0.399914	1.3222	6.73e-11	4.62e-09	RNASET2		ribonuclease T2 [Source:HGNC Symbol;Acc:HGNC:21686]
ENSG00000140451	608.197	244.104	2.49154	0.401357	1.317	3.27e-21	1.07e-18	PIF1		PIF1 5'-to-3' DNA helicase [Source:HGNC Symbol;Acc:HGNC:26220]
ENSG00000103485	1032.49	414.733	2.48952	0.401684	1.3159	5.56e-20	1.56e-17	QPRT		quinolinate phosphoribosyltransferase [Source:HGNC Symbol;Acc:HGNC:9755]
ENSG00000205221	28.5846	11.5048	2.48459	0.402482	1.313	0.0035658	0.027832	VIT		vitrin [Source:HGNC Symbol;Acc:HGNC:12697]
ENSG00000166402	101.456	40.8424	2.48409	0.402561	1.3127	0.00039394	0.004403	TUB		tubby bipartite transcription factor [Source:HGNC Symbol;Acc:HGNC:12406]
ENSG00000213186	332.837	134.121	2.48162	0.402963	1.3113	5.89e-16	8.5e-14	TRIM59		tripartite motif containing 59 [Source:HGNC Symbol;Acc:HGNC:30834]
ENSG00000244687	141.583	57.1483	2.47746	0.403639	1.3089	1.02e-09	5.59e-08	UBE2V1		ubiquitin conjugating enzyme E2 V1 [Source:HGNC Symbol;Acc:HGNC:12494]
ENSG00000182379	904.39	365.108	2.47705	0.403706	1.3086	8.31e-18	1.67e-15	NXPH4		neurexophilin 4 [Source:HGNC Symbol;Acc:HGNC:8078]
ENSG00000152154	38.0627	15.3691	2.47657	0.403784	1.3083	0.0007142	0.0072523	TMEM178A		transmembrane protein 178A [Source:HGNC Symbol;Acc:HGNC:28517]
ENSG00000259291	39.7732	16.101	2.47023	0.40482	1.3046	0.0004489	0.0049017	ZNF710-AS1		ZNF710 antisense RNA 1 [Source:HGNC Symbol;Acc:HGNC:53141]
ENSG00000240914	32.2021	13.0484	2.46789	0.405204	1.3033	0.0020696	0.017746	RPL15P2		ribosomal protein L15 pseudogene 2 [Source:HGNC Symbol;Acc:HGNC:19803]
ENSG00000203362	76.0682	30.8679	2.46432	0.405792	1.3012	3.05e-06	6.42e-05	POLH-AS1		POLH antisense RNA 1 [Source:HGNC Symbol;Acc:HGNC:40459]
ENSG00000155066	886.355	360.165	2.46097	0.406344	1.2992	9.13e-24	4.33e-21	PROM2		prominin 2 [Source:HGNC Symbol;Acc:HGNC:20685]
ENSG00000277075	108.726	44.2789	2.45547	0.407254	1.296	5.25e-07	1.41e-05	HIST1H2AE		histone cluster 1 H2A family member e [Source:HGNC Symbol;Acc:HGNC:4724]
ENSG00000183087	811.868	330.889	2.4536	0.407565	1.2949	1.47e-16	2.28e-14	GAS6		growth arrest specific 6 [Source:HGNC Symbol;Acc:HGNC:4168]
ENSG00000126709	195.915	79.8709	2.45289	0.407682	1.2945	9.01e-12	7.22e-10	IFI6		interferon alpha inducible protein 6 [Source:HGNC Symbol;Acc:HGNC:4054]
ENSG00000078804	490.674	200.468	2.44764	0.408556	1.2914	3.32e-12	2.87e-10	TP53INP2		tumor protein p53 inducible nuclear protein 2 [Source:HGNC Symbol;Acc:HGNC:16104]
ENSG00000141738	754.457	308.744	2.44363	0.409227	1.289	6.79e-22	2.48e-19	GRB7		growth factor receptor bound protein 7 [Source:HGNC Symbol;Acc:HGNC:4567]
ENSG00000182700	187.813	77.281	2.43027	0.411477	1.2811	7.03e-10	3.97e-08	IGIP		IgA inducing protein [Source:HGNC Symbol;Acc:HGNC:33847]
ENSG00000132879	603.983	248.622	2.42932	0.411637	1.2806	1.22e-11	9.44e-10	FBXO44		F-box protein 44 [Source:HGNC Symbol;Acc:HGNC:24847]
ENSG00000204257	125.647	51.7366	2.4286	0.41176	1.2801	9.32e-09	4.07e-07	HLA-DMA		major histocompatibility complex, class II, DM alpha [Source:HGNC Symbol;Acc:HGNC:4934]
ENSG00000182108	122.44	50.438	2.42754	0.41194	1.2795	0.0012829	0.011932	DEXI		Dexi homolog [Source:HGNC Symbol;Acc:HGNC:13267]
ENSG00000139192	43.6195	17.9876	2.42498	0.412375	1.278	0.00031421	0.0036469	TAPBPL		TAP binding protein like [Source:HGNC Symbol;Acc:HGNC:30683]
ENSG00000180354	284.811	117.978	2.41411	0.414232	1.2715	2.67e-14	3.12e-12	MTURN		maturin, neural progenitor differentiation regulator homolog [Source:HGNC Symbol;Acc:HGNC:25457]
ENSG00000099194	17880	7406.86	2.41397	0.414255	1.2714	2.29e-17	4.12e-15	SCD		stearoyl-CoA desaturase [Source:HGNC Symbol;Acc:HGNC:10571]
ENSG00000175938	136.279	56.4587	2.41378	0.414287	1.2713	8.82e-09	3.88e-07	ORAI3		ORAI calcium release-activated calcium modulator 3 [Source:HGNC Symbol;Acc:HGNC:28185]
ENSG00000168481	77.6087	32.1556	2.41354	0.414329	1.2712	2.79e-06	5.99e-05	LGI3		leucine rich repeat LGI family member 3 [Source:HGNC Symbol;Acc:HGNC:18711]
ENSG00000278828	118.152	48.9801	2.41224	0.414553	1.2704	2.48e-08	9.44e-07	HIST1H3H		histone cluster 1 H3 family member h [Source:HGNC Symbol;Acc:HGNC:4775]
ENSG00000210082	13531.9	5610.09	2.41207	0.414581	1.2703	1.72e-10	1.13e-08	MT-RNR2		mitochondrially encoded 16S RNA [Source:HGNC Symbol;Acc:HGNC:7471]
ENSG00000105639	604.315	250.85	2.40907	0.415098	1.2685	7.38e-20	2.04e-17	JAK3		Janus kinase 3 [Source:HGNC Symbol;Acc:HGNC:6193]
ENSG00000172992	528.059	219.426	2.40654	0.415534	1.267	2.7e-18	5.98e-16	DCAKD		dephospho-CoA kinase domain containing [Source:HGNC Symbol;Acc:HGNC:26238]
ENSG00000274386	65.105	27.078	2.40435	0.415912	1.2656	2.62e-05	0.00042792	TMEM269		transmembrane protein 269 [Source:HGNC Symbol;Acc:HGNC:52381]
ENSG00000180596	78.5819	32.6896	2.40388	0.415995	1.2654	4.5e-06	9.1e-05	HIST1H2BC		histone cluster 1 H2B family member c [Source:HGNC Symbol;Acc:HGNC:4757]
ENSG00000088340	183.798	76.7494	2.39479	0.417573	1.2599	0.00011608	0.0015395	FER1L4		fer-1 like family member 4, pseudogene [Source:HGNC Symbol;Acc:HGNC:15801]
ENSG00000010310	847.258	354.723	2.38851	0.418672	1.2561	1.45e-09	7.62e-08	GIPR		gastric inhibitory polypeptide receptor [Source:HGNC Symbol;Acc:HGNC:4271]
ENSG00000130751	69.3867	29.1076	2.3838	0.419498	1.2533	0.00063327	0.0065391	NPAS1		neuronal PAS domain protein 1 [Source:HGNC Symbol;Acc:HGNC:7894]
ENSG00000119632	100.256	42.3015	2.37004	0.421934	1.2449	0.00054244	0.0057471	IFI27L2		interferon alpha inducible protein 27 like 2 [Source:HGNC Symbol;Acc:HGNC:19753]
ENSG00000147127	27.901	11.7854	2.36742	0.422401	1.2433	0.0061218	0.043292	RAB41		RAB41, member RAS oncogene family [Source:HGNC Symbol;Acc:HGNC:18293]
ENSG00000121769	313.154	132.418	2.36488	0.422854	1.2418	3.17e-10	1.95e-08	FABP3		fatty acid binding protein 3 [Source:HGNC Symbol;Acc:HGNC:3557]
ENSG00000166598	32174.7	13605.6	2.36481	0.422866	1.2417	1.48e-30	1.26e-27	HSP90B1		heat shock protein 90 beta family member 1 [Source:HGNC Symbol;Acc:HGNC:12028]
ENSG00000105289	328.917	139.167	2.36347	0.423106	1.2409	2.04e-14	2.43e-12	TJP3		tight junction protein 3 [Source:HGNC Symbol;Acc:HGNC:11829]
ENSG00000141854	184.709	78.2445	2.36066	0.423611	1.2392	2.21e-07	6.57e-06	MISP3		MISP family member 3 [Source:HGNC Symbol;Acc:HGNC:26963]
ENSG00000281026	105.862	44.9422	2.35552	0.424535	1.236	6.39e-06	0.00012358	N4BP2L2-IT2		N4BPL2 intronic transcript 2 [Source:HGNC Symbol;Acc:HGNC:25038]
ENSG00000137440	75.7836	32.2208	2.35201	0.425169	1.2339	4.74e-06	9.5e-05	FGFBP1		fibroblast growth factor binding protein 1 [Source:HGNC Symbol;Acc:HGNC:19695]
ENSG00000204174	88.26	37.5845	2.34831	0.425838	1.2316	0.00029334	0.0034383	NPY4R		neuropeptide Y receptor Y4 [Source:HGNC Symbol;Acc:HGNC:9329]
ENSG00000226696	121.928	51.9892	2.34527	0.426391	1.2298	6.03e-08	2.06e-06	LENG8-AS1		LENG8 antisense RNA 1 [Source:HGNC Symbol;Acc:HGNC:40705]
ENSG00000162366	190.658	81.3678	2.34316	0.426773	1.2285	3.78e-10	2.27e-08	PDZK1IP1		PDZK1 interacting protein 1 [Source:HGNC Symbol;Acc:HGNC:16887]
ENSG00000155792	78.7825	33.7109	2.337	0.427899	1.2247	6.61e-06	0.00012701	DEPTOR		DEP domain containing MTOR interacting protein [Source:HGNC Symbol;Acc:HGNC:22953]
ENSG00000108840	1953.41	837.094	2.33357	0.428529	1.2225	1.59e-25	8.24e-23	HDAC5		histone deacetylase 5 [Source:HGNC Symbol;Acc:HGNC:14068]
ENSG00000138764	302.979	129.956	2.33139	0.428929	1.2212	3.56e-13	3.53e-11	CCNG2		cyclin G2 [Source:HGNC Symbol;Acc:HGNC:1593]
ENSG00000182054	724.264	311.43	2.3256	0.429996	1.2176	1.05e-19	2.78e-17	IDH2		isocitrate dehydrogenase (NADP(+)) 2, mitochondrial [Source:HGNC Symbol;Acc:HGNC:5383]
ENSG00000130733	836.615	359.998	2.32394	0.430303	1.2166	1.53e-20	4.54e-18	YIPF2		Yip1 domain family member 2 [Source:HGNC Symbol;Acc:HGNC:28476]
ENSG00000176533	68.1282	29.3707	2.3196	0.431108	1.2139	3.59e-05	0.000559	GNG7		G protein subunit gamma 7 [Source:HGNC Symbol;Acc:HGNC:4410]
ENSG00000275713	134.527	58.0747	2.31644	0.431697	1.2119	2e-08	7.88e-07	HIST1H2BH		histone cluster 1 H2B family member h [Source:HGNC Symbol;Acc:HGNC:4755]
ENSG00000211459	966.328	417.319	2.31556	0.431861	1.2114	4.94e-06	9.84e-05	MT-RNR1		mitochondrially encoded 12S RNA [Source:HGNC Symbol;Acc:HGNC:7470]
ENSG00000132749	118.084	50.9996	2.31538	0.431894	1.2113	5.62e-08	1.93e-06	TESMIN		testis expressed metallothionein like protein [Source:HGNC Symbol;Acc:HGNC:7446]
ENSG00000130045	99.4412	43.0979	2.30734	0.4334	1.2062	1.15e-06	2.76e-05	NXNL2		nucleoredoxin like 2 [Source:HGNC Symbol;Acc:HGNC:30482]
ENSG00000126106	59.7165	25.8856	2.30693	0.433476	1.206	0.0013371	0.012363	TMEM53		transmembrane protein 53 [Source:HGNC Symbol;Acc:HGNC:26186]
ENSG00000120075	132.627	57.518	2.30584	0.433681	1.2053	0.0004176	0.0046177	HOXB5		homeobox B5 [Source:HGNC Symbol;Acc:HGNC:5116]
ENSG00000228526	259.976	112.918	2.30234	0.43434	1.2031	1.79e-12	1.62e-10	MIR34AHG		MIR34A host gene [Source:HGNC Symbol;Acc:HGNC:51913]
ENSG00000177380	544.531	236.751	2.30002	0.434779	1.2016	4.4e-17	7.5e-15	PPFIA3		PTPRF interacting protein alpha 3 [Source:HGNC Symbol;Acc:HGNC:9247]
ENSG00000113083	315.717	137.527	2.29566	0.435604	1.1989	1.15e-13	1.22e-11	LOX		lysyl oxidase [Source:HGNC Symbol;Acc:HGNC:6664]
ENSG00000128617	168.404	73.3969	2.29443	0.435838	1.1981	1.75e-06	3.98e-05	OPN1SW		opsin 1, short wave sensitive [Source:HGNC Symbol;Acc:HGNC:1012]
ENSG00000135406	132.253	57.6598	2.29368	0.435981	1.1977	6.67e-08	2.26e-06	PRPH		peripherin [Source:HGNC Symbol;Acc:HGNC:9461]
ENSG00000144591	982.927	428.748	2.29255	0.436195	1.197	6.58e-08	2.24e-06	GMPPA		GDP-mannose pyrophosphorylase A [Source:HGNC Symbol;Acc:HGNC:22923]
ENSG00000137970	163.696	71.4438	2.29125	0.436443	1.1961	3.48e-09	1.68e-07	RPL7P9		ribosomal protein L7 pseudogene 9 [Source:HGNC Symbol;Acc:HGNC:37028]
ENSG00000213390	738.077	322.268	2.29026	0.436633	1.1955	2.82e-19	7.04e-17	ARHGAP19		Rho GTPase activating protein 19 [Source:HGNC Symbol;Acc:HGNC:23724]
ENSG00000135437	34.5052	15.0709	2.28952	0.436773	1.195	0.0032708	0.02595	RDH5		retinol dehydrogenase 5 [Source:HGNC Symbol;Acc:HGNC:9940]
ENSG00000164211	930.903	407.033	2.28705	0.437245	1.1935	1.11e-14	1.38e-12	STARD4		StAR related lipid transfer domain containing 4 [Source:HGNC Symbol;Acc:HGNC:18058]
ENSG00000182459	32.8077	14.4009	2.27817	0.438949	1.1879	0.0042256	0.03212	TEX19		testis expressed 19 [Source:HGNC Symbol;Acc:HGNC:33802]
ENSG00000266010	28.9183	12.7172	2.27395	0.439763	1.1852	0.0053796	0.038999	GATA6-AS1		GATA6 antisense RNA 1 (head to head) [Source:HGNC Symbol;Acc:HGNC:48840]
ENSG00000188095	32.5746	14.3428	2.27115	0.440306	1.1834	0.0029738	0.02403	MESP2		mesoderm posterior bHLH transcription factor 2 [Source:HGNC Symbol;Acc:HGNC:29659]
ENSG00000131650	867.895	382.727	2.26766	0.440984	1.1812	1.14e-08	4.78e-07	KREMEN2		kringle containing transmembrane protein 2 [Source:HGNC Symbol;Acc:HGNC:18797]
ENSG00000261556	87.3591	38.5702	2.26494	0.441513	1.1795	7.18e-06	0.00013624	SMG1P7		SMG1 pseudogene 7 [Source:HGNC Symbol;Acc:HGNC:49864]
ENSG00000163931	12871.3	5686.57	2.26346	0.441801	1.1785	3.78e-27	2.41e-24	TKT		transketolase [Source:HGNC Symbol;Acc:HGNC:11834]
ENSG00000162997	62.7926	27.7689	2.26126	0.442232	1.1771	8.95e-05	0.0012254	PRORSD1P		prolyl-tRNA synthetase associated domain containing 1, pseudogene [Source:HGNC Symbol;Acc:HGNC:34379]
ENSG00000102316	5451.04	2413.6	2.25847	0.442778	1.1753	2.63e-26	1.59e-23	MAGED2		MAGE family member D2 [Source:HGNC Symbol;Acc:HGNC:16353]
ENSG00000113924	45.5932	20.2736	2.2489	0.444662	1.1692	0.00092531	0.0090607	HGD		homogentisate 1,2-dioxygenase [Source:HGNC Symbol;Acc:HGNC:4892]
ENSG00000070388	49.539	22.0355	2.24814	0.444811	1.1687	0.00039788	0.004444	FGF22		fibroblast growth factor 22 [Source:HGNC Symbol;Acc:HGNC:3679]
ENSG00000142552	3702.39	1648.61	2.24577	0.445281	1.1672	5.51e-14	6.11e-12	RCN3		reticulocalbin 3 [Source:HGNC Symbol;Acc:HGNC:21145]
ENSG00000204520	900.42	402.146	2.23904	0.446621	1.1629	1.08e-16	1.75e-14	MICA		MHC class I polypeptide-related sequence A [Source:HGNC Symbol;Acc:HGNC:7090]
ENSG00000227939	36.7314	16.4464	2.2334	0.447748	1.1592	0.0042505	0.032273	RPL3P2		ribosomal protein L3 pseudogene 2 [Source:HGNC Symbol;Acc:HGNC:17834]
ENSG00000165752	403.26	180.766	2.23084	0.448262	1.1576	3.24e-09	1.57e-07	STK32C		serine/threonine kinase 32C [Source:HGNC Symbol;Acc:HGNC:21332]
ENSG00000269609	162.43	72.829	2.2303	0.448371	1.1572	0.00065543	0.0067359	RPARP-AS1		RPARP antisense RNA 1 [Source:HGNC Symbol;Acc:HGNC:45238]
ENSG00000172638	220.836	99.2972	2.22399	0.449643	1.1531	2.03e-10	1.31e-08	EFEMP2		EGF containing fibulin extracellular matrix protein 2 [Source:HGNC Symbol;Acc:HGNC:3219]
ENSG00000130829	963.781	433.754	2.22196	0.450054	1.1518	7.86e-20	2.14e-17	DUSP9		dual specificity phosphatase 9 [Source:HGNC Symbol;Acc:HGNC:3076]
ENSG00000165949	48.2606	21.729	2.22103	0.450242	1.1512	0.00034233	0.0039223	IFI27		interferon alpha inducible protein 27 [Source:HGNC Symbol;Acc:HGNC:5397]
ENSG00000170899	219.276	98.8577	2.2181	0.450836	1.1493	1.75e-10	1.14e-08	GSTA4		glutathione S-transferase alpha 4 [Source:HGNC Symbol;Acc:HGNC:4629]
ENSG00000243477	588.513	265.821	2.21395	0.451682	1.1466	4.52e-08	1.61e-06	NAA80		N(alpha)-acetyltransferase 80, NatH catalytic subunit [Source:HGNC Symbol;Acc:HGNC:30252]
ENSG00000114796	1064.42	481.051	2.2127	0.451936	1.1458	3.68e-12	3.16e-10	KLHL24		kelch like family member 24 [Source:HGNC Symbol;Acc:HGNC:25947]
ENSG00000125775	58.826	26.5945	2.21196	0.452088	1.1453	0.00020389	0.0025104	SDCBP2		syndecan binding protein 2 [Source:HGNC Symbol;Acc:HGNC:15756]
ENSG00000113916	743.965	337.277	2.20579	0.453351	1.1413	3.19e-18	6.91e-16	BCL6		B cell CLL/lymphoma 6 [Source:HGNC Symbol;Acc:HGNC:1001]
ENSG00000271447	232.961	105.668	2.20466	0.453584	1.1406	1.57e-10	1.03e-08	MMP28		matrix metallopeptidase 28 [Source:HGNC Symbol;Acc:HGNC:14366]
ENSG00000213316	46.5874	21.1602	2.20166	0.454204	1.1386	0.0069313	0.047944	LTC4S		leukotriene C4 synthase [Source:HGNC Symbol;Acc:HGNC:6719]
ENSG00000213366	107.639	49.0177	2.19593	0.455388	1.1348	1.43e-06	3.33e-05	GSTM2		glutathione S-transferase mu 2 [Source:HGNC Symbol;Acc:HGNC:4634]
ENSG00000103145	923.012	420.375	2.19569	0.455438	1.1347	0.0021787	0.018534	HCFC1R1		host cell factor C1 regulator 1 [Source:HGNC Symbol;Acc:HGNC:21198]
ENSG00000186026	78.5867	35.8288	2.1934	0.455914	1.1332	2.93e-05	0.00047162	ZNF284		zinc finger protein 284 [Source:HGNC Symbol;Acc:HGNC:13078]
ENSG00000123485	1621.95	740.05	2.19168	0.456271	1.132	1.38e-21	4.88e-19	HJURP		Holliday junction recognition protein [Source:HGNC Symbol;Acc:HGNC:25444]
ENSG00000164611	2224.41	1016.02	2.18933	0.45676	1.1305	4.43e-19	1.07e-16	PTTG1		pituitary tumor-transforming 1 [Source:HGNC Symbol;Acc:HGNC:9690]
ENSG00000087842	747.763	342.007	2.1864	0.457374	1.1286	2.37e-13	2.4e-11	PIR		pirin [Source:HGNC Symbol;Acc:HGNC:30048]
ENSG00000226416	103.111	47.3691	2.17676	0.459398	1.1222	3.53e-06	7.36e-05	MRPL23-AS1		MRPL23 antisense RNA 1 [Source:HGNC Symbol;Acc:HGNC:42812]
ENSG00000214199	34.9299	16.0609	2.17485	0.459803	1.1209	0.0051977	0.037973	EEF1A1P12		eukaryotic translation elongation factor 1 alpha 1 pseudogene 12 [Source:HGNC Symbol;Acc:HGNC:3195]
ENSG00000229638	275.13	126.794	2.16989	0.460852	1.1176	6.48e-06	0.00012497	RPL4P4		ribosomal protein L4 pseudogene 4 [Source:HGNC Symbol;Acc:HGNC:36179]
ENSG00000166473	70.236	32.4337	2.16553	0.461781	1.1147	0.00010135	0.0013637	PKD1L2		polycystin 1 like 2 (gene/pseudogene) [Source:HGNC Symbol;Acc:HGNC:21715]
ENSG00000070540	802.021	370.655	2.1638	0.462151	1.1136	3.42e-17	5.98e-15	WIPI1		WD repeat domain, phosphoinositide interacting 1 [Source:HGNC Symbol;Acc:HGNC:25471]
ENSG00000100196	800.436	370.253	2.16186	0.462564	1.1123	1.31e-17	2.52e-15	KDELR3		KDEL endoplasmic reticulum protein retention receptor 3 [Source:HGNC Symbol;Acc:HGNC:6306]
ENSG00000122884	2356.53	1090.07	2.16181	0.462575	1.1122	4.89e-22	1.83e-19	P4HA1		prolyl 4-hydroxylase subunit alpha 1 [Source:HGNC Symbol;Acc:HGNC:8546]
ENSG00000101194	1608.81	746.049	2.15644	0.463727	1.1087	1.48e-20	4.42e-18	SLC17A9		solute carrier family 17 member 9 [Source:HGNC Symbol;Acc:HGNC:16192]
ENSG00000167748	249.494	115.778	2.15493	0.464051	1.1076	1.77e-05	0.00030444	KLK1		kallikrein 1 [Source:HGNC Symbol;Acc:HGNC:6357]
ENSG00000111653	425.851	197.728	2.15372	0.464312	1.1068	3.62e-07	1.01e-05	ING4		inhibitor of growth family member 4 [Source:HGNC Symbol;Acc:HGNC:19423]
ENSG00000242574	304.609	141.512	2.15254	0.464568	1.106	9.89e-12	7.82e-10	HLA-DMB		major histocompatibility complex, class II, DM beta [Source:HGNC Symbol;Acc:HGNC:4935]
ENSG00000213178	76.8108	35.6991	2.15161	0.464768	1.1054	0.0012169	0.01145	RPL22P1		ribosomal protein L22 pseudogene 1 [Source:HGNC Symbol;Acc:HGNC:17998]
ENSG00000112742	1090.91	507.307	2.1504	0.465031	1.1046	3.4e-19	8.42e-17	TTK		TTK protein kinase [Source:HGNC Symbol;Acc:HGNC:12401]
ENSG00000207554	66.8137	31.0966	2.14858	0.465423	1.1034	0.00017105	0.0021516	MIR647		microRNA 647 [Source:HGNC Symbol;Acc:HGNC:32903]
ENSG00000172748	46.473	21.6512	2.14644	0.465888	1.1019	0.0010037	0.0097248	ZNF596		zinc finger protein 596 [Source:HGNC Symbol;Acc:HGNC:27268]
ENSG00000115286	143.281	66.762	2.14615	0.465951	1.1017	2.02e-07	6.04e-06	NDUFS7		NADH:ubiquinone oxidoreductase core subunit S7 [Source:HGNC Symbol;Acc:HGNC:7714]
ENSG00000109083	694.392	324.593	2.13927	0.46745	1.0971	3.62e-16	5.43e-14	IFT20		intraflagellar transport 20 [Source:HGNC Symbol;Acc:HGNC:30989]
ENSG00000101198	94.7307	44.2998	2.1384	0.467639	1.0965	0.0006454	0.0066432	NKAIN4		sodium/potassium transporting ATPase interacting 4 [Source:HGNC Symbol;Acc:HGNC:16191]
ENSG00000130304	688.116	322.008	2.13695	0.467956	1.0956	6.79e-16	9.71e-14	SLC27A1		solute carrier family 27 member 1 [Source:HGNC Symbol;Acc:HGNC:10995]
ENSG00000073150	198.504	92.9449	2.13571	0.468228	1.0947	2.41e-07	7.07e-06	PANX2		pannexin 2 [Source:HGNC Symbol;Acc:HGNC:8600]
ENSG00000225855	329.45	154.261	2.13566	0.468238	1.0947	1.75e-06	3.97e-05	RUSC1-AS1		RUSC1 antisense RNA 1 [Source:HGNC Symbol;Acc:HGNC:26680]
ENSG00000128683	166.024	77.7786	2.13458	0.468477	1.0939	4.17e-08	1.5e-06	GAD1		glutamate decarboxylase 1 [Source:HGNC Symbol;Acc:HGNC:4092]
ENSG00000106089	204.632	96.2329	2.12643	0.470272	1.0884	2.83e-09	1.4e-07	STX1A		syntaxin 1A [Source:HGNC Symbol;Acc:HGNC:11433]
ENSG00000100284	880.21	415.217	2.11988	0.471725	1.084	2.73e-17	4.88e-15	TOM1		target of myb1 membrane trafficking protein [Source:HGNC Symbol;Acc:HGNC:11982]
ENSG00000146674	3623.28	1711.36	2.1172	0.472322	1.0822	3.69e-22	1.46e-19	IGFBP3		insulin like growth factor binding protein 3 [Source:HGNC Symbol;Acc:HGNC:5472]
ENSG00000220842	43.3186	20.4672	2.11649	0.472481	1.0817	0.001814	0.015867	RPL21P16		ribosomal protein L21 pseudogene 16 [Source:HGNC Symbol;Acc:HGNC:31396]
ENSG00000104946	625.994	296.08	2.11427	0.472976	1.0802	1.56e-06	3.61e-05	TBC1D17		TBC1 domain family member 17 [Source:HGNC Symbol;Acc:HGNC:25699]
ENSG00000196154	3287.71	1557.48	2.11092	0.473726	1.0779	0.00035665	0.004053	S100A4		S100 calcium binding protein A4 [Source:HGNC Symbol;Acc:HGNC:10494]
ENSG00000120068	130.187	61.8022	2.10651	0.474718	1.0749	5.57e-05	0.00081227	HOXB8		homeobox B8 [Source:HGNC Symbol;Acc:HGNC:5119]
ENSG00000033122	39.1924	18.6689	2.09935	0.476339	1.0699	0.0028451	0.02316	LRRC7		leucine rich repeat containing 7 [Source:HGNC Symbol;Acc:HGNC:18531]
ENSG00000159167	51.1481	24.4286	2.09378	0.477604	1.0661	0.00068642	0.007011	STC1		stanniocalcin 1 [Source:HGNC Symbol;Acc:HGNC:11373]
ENSG00000186866	2060.83	984.638	2.09298	0.477787	1.0656	3.75e-20	1.07e-17	POFUT2		protein O-fucosyltransferase 2 [Source:HGNC Symbol;Acc:HGNC:14683]
ENSG00000134222	1127.62	538.875	2.09255	0.477885	1.0653	1.47e-17	2.76e-15	PSRC1		proline and serine rich coiled-coil 1 [Source:HGNC Symbol;Acc:HGNC:24472]
ENSG00000178226	90.1145	43.0774	2.09192	0.478029	1.0648	3.44e-05	0.00053842	PRSS36		serine protease 36 [Source:HGNC Symbol;Acc:HGNC:26906]
ENSG00000268964	64.8847	31.0665	2.08857	0.478796	1.0625	0.0001681	0.0021176	ERVV-2		endogenous retrovirus group V member 2, envelope [Source:HGNC Symbol;Acc:HGNC:39051]
ENSG00000176401	78.98	37.8522	2.08654	0.479263	1.0611	8.79e-05	0.0012055	EID2B		EP300 interacting inhibitor of differentiation 2B [Source:HGNC Symbol;Acc:HGNC:26796]
ENSG00000171425	276.508	132.546	2.08612	0.479359	1.0608	2.71e-06	5.83e-05	ZNF581		zinc finger protein 581 [Source:HGNC Symbol;Acc:HGNC:25017]
ENSG00000125691	13601.9	6524.33	2.0848	0.479662	1.0599	2.33e-05	0.00038687	RPL23		ribosomal protein L23 [Source:HGNC Symbol;Acc:HGNC:10316]
ENSG00000233913	521.831	250.347	2.08443	0.479748	1.0597	0.0023753	0.019967	RPL10P9		ribosomal protein L10 pseudogene 9 [Source:HGNC Symbol;Acc:HGNC:35579]
ENSG00000268621	279.683	134.368	2.08147	0.48043	1.0576	5.13e-10	2.98e-08	IGFL2-AS1		IGFL2 antisense RNA 1 [Source:HGNC Symbol;Acc:HGNC:52559]
ENSG00000085465	176.486	85.0272	2.07564	0.48178	1.0536	7.53e-08	2.51e-06	OVGP1		oviductal glycoprotein 1 [Source:HGNC Symbol;Acc:HGNC:8524]
ENSG00000174165	765.241	368.992	2.07387	0.48219	1.0523	9.56e-16	1.36e-13	ZDHHC24		zinc finger DHHC-type containing 24 [Source:HGNC Symbol;Acc:HGNC:27387]
ENSG00000188015	121.299	58.4941	2.0737	0.48223	1.0522	2.86e-06	6.11e-05	S100A3		S100 calcium binding protein A3 [Source:HGNC Symbol;Acc:HGNC:10493]
ENSG00000176454	1677.46	808.978	2.07355	0.482264	1.0521	8.88e-19	2.09e-16	LPCAT4		lysophosphatidylcholine acyltransferase 4 [Source:HGNC Symbol;Acc:HGNC:30059]
ENSG00000059769	395.603	190.89	2.07241	0.482531	1.0513	1.99e-10	1.29e-08	DNAJC25		DnaJ heat shock protein family (Hsp40) member C25 [Source:HGNC Symbol;Acc:HGNC:34187]
ENSG00000087086	13073.7	6313.72	2.07068	0.482933	1.0501	1.7e-08	6.81e-07	FTL		ferritin light chain [Source:HGNC Symbol;Acc:HGNC:3999]
ENSG00000269028	263.375	127.23	2.07007	0.483075	1.0497	0.00091095	0.008938	MTRNR2L12		MT-RNR2 like 12 [Source:HGNC Symbol;Acc:HGNC:37169]
ENSG00000167771	129.741	62.7164	2.0687	0.483395	1.0487	9.2e-07	2.28e-05	RCOR2		REST corepressor 2 [Source:HGNC Symbol;Acc:HGNC:27455]
ENSG00000243279	144.478	69.8471	2.06849	0.483444	1.0486	0.0014692	0.013358	PRAF2		PRA1 domain family member 2 [Source:HGNC Symbol;Acc:HGNC:28911]
ENSG00000245532	68487.7	33155.8	2.06563	0.484114	1.0466	2.14e-17	3.91e-15	NEAT1		nuclear paraspeckle assembly transcript 1 [Source:HGNC Symbol;Acc:HGNC:30815]
ENSG00000173530	685.113	331.673	2.06563	0.484114	1.0466	3.25e-15	4.33e-13	TNFRSF10D		TNF receptor superfamily member 10d [Source:HGNC Symbol;Acc:HGNC:11907]
ENSG00000139636	1044.41	505.637	2.06554	0.484136	1.0465	7.66e-17	1.26e-14	LMBR1L		limb development membrane protein 1 like [Source:HGNC Symbol;Acc:HGNC:18268]
ENSG00000163462	42.7355	20.739	2.06063	0.485288	1.0431	0.0030392	0.02447	TRIM46		tripartite motif containing 46 [Source:HGNC Symbol;Acc:HGNC:19019]
ENSG00000122481	100.277	48.7053	2.05886	0.485706	1.0418	4.41e-06	8.96e-05	RWDD3		RWD domain containing 3 [Source:HGNC Symbol;Acc:HGNC:21393]
ENSG00000169710	15623.1	7591.63	2.05794	0.485923	1.0412	2.39e-10	1.51e-08	FASN		fatty acid synthase [Source:HGNC Symbol;Acc:HGNC:3594]
ENSG00000108515	2847.04	1384.2	2.05682	0.486187	1.0404	3.14e-12	2.74e-10	ENO3		enolase 3 [Source:HGNC Symbol;Acc:HGNC:3354]
ENSG00000119950	1966.61	957.782	2.0533	0.487022	1.0379	3.69e-19	9.08e-17	MXI1		MAX interactor 1, dimerization protein [Source:HGNC Symbol;Acc:HGNC:7534]
ENSG00000137103	191.861	93.7215	2.04713	0.488488	1.0336	4.14e-08	1.5e-06	TMEM8B		transmembrane protein 8B [Source:HGNC Symbol;Acc:HGNC:21427]
ENSG00000245149	96.2602	47.0429	2.04622	0.488706	1.033	2.59e-05	0.00042304	RNF139-AS1		RNF139 antisense RNA 1 (head to head) [Source:HGNC Symbol;Acc:HGNC:48940]
ENSG00000197417	52.4819	25.6569	2.04553	0.488871	1.0325	0.0019707	0.017005	SHPK		sedoheptulokinase [Source:HGNC Symbol;Acc:HGNC:1492]
ENSG00000247271	40.648	19.883	2.04436	0.48915	1.0317	0.0059689	0.042446	ZBED5-AS1		ZBED5 antisense RNA 1 [Source:HGNC Symbol;Acc:HGNC:48646]
ENSG00000145050	2445.82	1197.24	2.04288	0.489505	1.0306	1.53e-06	3.55e-05	MANF		mesencephalic astrocyte derived neurotrophic factor [Source:HGNC Symbol;Acc:HGNC:15461]
ENSG00000214485	91.0555	44.6231	2.04055	0.490065	1.029	0.0011222	0.010702	RPL7P1		ribosomal protein L7 pseudogene 1 [Source:HGNC Symbol;Acc:HGNC:10367]
ENSG00000100031	1165.93	571.667	2.03953	0.490308	1.0282	2.06e-08	8.09e-07	GGT1		gamma-glutamyltransferase 1 [Source:HGNC Symbol;Acc:HGNC:4250]
ENSG00000105711	136.369	66.9459	2.037	0.490917	1.0264	1.64e-06	3.76e-05	SCN1B		sodium voltage-gated channel beta subunit 1 [Source:HGNC Symbol;Acc:HGNC:10586]
ENSG00000106211	7534.48	3701.55	2.03549	0.491282	1.0254	0.00016839	0.0021205	HSPB1		heat shock protein family B (small) member 1 [Source:HGNC Symbol;Acc:HGNC:5246]
ENSG00000148908	320.917	157.763	2.03418	0.491599	1.0244	3.23e-10	1.97e-08	RGS10		regulator of G protein signaling 10 [Source:HGNC Symbol;Acc:HGNC:9992]
ENSG00000265972	8398.6	4135.7	2.03076	0.492427	1.022	4.57e-21	1.44e-18	TXNIP		thioredoxin interacting protein [Source:HGNC Symbol;Acc:HGNC:16952]
ENSG00000103269	752.682	371.147	2.02799	0.493099	1.0201	3.49e-15	4.6e-13	RHBDL1		rhomboid like 1 [Source:HGNC Symbol;Acc:HGNC:10007]
ENSG00000124657	42.1632	20.7955	2.02752	0.493214	1.0197	0.0037552	0.029138	OR2B6		olfactory receptor family 2 subfamily B member 6 [Source:HGNC Symbol;Acc:HGNC:8241]
ENSG00000110719	4118.13	2031.41	2.02723	0.493285	1.0195	2.08e-10	1.33e-08	TCIRG1		T cell immune regulator 1, ATPase H+ transporting V0 subunit a3 [Source:HGNC Symbol;Acc:HGNC:11647]
ENSG00000137804	113.684	56.0823	2.02709	0.493317	1.0194	6.65e-06	0.00012768	NUSAP1		nucleolar and spindle associated protein 1 [Source:HGNC Symbol;Acc:HGNC:18538]
ENSG00000169242	1534.57	757.371	2.02618	0.49354	1.0188	2.01e-11	1.52e-09	EFNA1		ephrin A1 [Source:HGNC Symbol;Acc:HGNC:3221]
ENSG00000182600	84.9091	41.9297	2.02503	0.493819	1.0179	4.84e-05	0.00071879	SNORC		secondary ossification center associated regulator of chondrocyte maturation [Source:HGNC Symbol;Acc:HGNC:33763]
ENSG00000273983	74.0724	36.6489	2.02113	0.494772	1.0152	0.0023417	0.019734	HIST1H3G		histone cluster 1 H3 family member g [Source:HGNC Symbol;Acc:HGNC:4772]
ENSG00000141542	588.244	291.075	2.02094	0.49482	1.015	7.32e-14	7.97e-12	RAB40B		RAB40B, member RAS oncogene family [Source:HGNC Symbol;Acc:HGNC:18284]
ENSG00000116032	171.797	85.1564	2.01743	0.495681	1.0125	1.2e-07	3.81e-06	GRIN3B		glutamate ionotropic receptor NMDA type subunit 3B [Source:HGNC Symbol;Acc:HGNC:16768]
ENSG00000167733	138.436	68.6912	2.01534	0.496195	1.011	2.11e-06	4.7e-05	HSD11B1L		hydroxysteroid 11-beta dehydrogenase 1 like [Source:HGNC Symbol;Acc:HGNC:30419]
ENSG00000135148	1817.08	905.249	2.00727	0.49819	1.0052	1.4e-17	2.65e-15	TRAFD1		TRAF-type zinc finger domain containing 1 [Source:HGNC Symbol;Acc:HGNC:24808]
ENSG00000264717	43.3669	21.6324	2.00472	0.498822	1.0034	0.0043532	0.032909	NPY4R2		neuropeptide Y receptor Y4-2 [Source:HGNC Symbol;Acc:HGNC:52383]
ENSG00000137171	910.923	454.752	2.00312	0.499221	1.0022	5.81e-15	7.44e-13	KLC4		kinesin light chain 4 [Source:HGNC Symbol;Acc:HGNC:21624]
ENSG00000158246	236.587	118.146	2.00249	0.499377	1.0018	1.8e-08	7.19e-07	TENT5B		terminal nucleotidyltransferase 5B [Source:HGNC Symbol;Acc:HGNC:28273]
ENSG00000125629	923.953	462.273	1.99872	0.500321	0.99908	6.2e-15	7.89e-13	INSIG2		insulin induced gene 2 [Source:HGNC Symbol;Acc:HGNC:20452]
ENSG00000108679	72.0006	36.0392	1.99784	0.50054	0.99844	0.00021921	0.0026703	LGALS3BP		galectin 3 binding protein [Source:HGNC Symbol;Acc:HGNC:6564]
ENSG00000127561	888.157	445.344	1.99432	0.501425	0.99589	4.92e-15	6.35e-13	SYNGR3		synaptogyrin 3 [Source:HGNC Symbol;Acc:HGNC:11501]
ENSG00000147535	1476.94	740.615	1.9942	0.501453	0.99581	1.13e-16	1.82e-14	PLPP5		phospholipid phosphatase 5 [Source:HGNC Symbol;Acc:HGNC:25026]
ENSG00000142676	22329.6	11213.1	1.99139	0.502162	0.99378	9.9e-05	0.0013363	RPL11		ribosomal protein L11 [Source:HGNC Symbol;Acc:HGNC:10301]
ENSG00000181218	574.294	288.467	1.99085	0.502299	0.99338	5.47e-08	1.89e-06	HIST3H2A		histone cluster 3 H2A [Source:HGNC Symbol;Acc:HGNC:20507]
ENSG00000249855	112.278	56.4331	1.98958	0.502618	0.99247	1.17e-05	0.0002097	EEF1A1P19		eukaryotic translation elongation factor 1 alpha 1 pseudogene 19 [Source:HGNC Symbol;Acc:HGNC:37892]
ENSG00000221944	160.001	80.5405	1.9866	0.503374	0.9903	8.35e-07	2.08e-05	TIGD1		tigger transposable element derived 1 [Source:HGNC Symbol;Acc:HGNC:14523]
ENSG00000157379	290.761	146.398	1.9861	0.5035	0.98994	2.68e-09	1.33e-07	DHRS1		dehydrogenase/reductase 1 [Source:HGNC Symbol;Acc:HGNC:16445]
ENSG00000114388	532.248	268.081	1.9854	0.503677	0.98943	1.49e-12	1.38e-10	NPRL2		NPR2 like, GATOR1 complex subunit [Source:HGNC Symbol;Acc:HGNC:24969]
ENSG00000267395	64.5593	32.5173	1.98538	0.503681	0.98942	0.0070629	0.048681	DM1-AS		DM1 locus antisense RNA [Source:HGNC Symbol;Acc:HGNC:53125]
ENSG00000115257	231.587	116.676	1.98487	0.50381	0.98905	0.00016507	0.0020875	PCSK4		proprotein convertase subtilisin/kexin type 4 [Source:HGNC Symbol;Acc:HGNC:8746]
ENSG00000185361	204.413	102.994	1.98471	0.503851	0.98893	3.02e-08	1.13e-06	TNFAIP8L1		TNF alpha induced protein 8 like 1 [Source:HGNC Symbol;Acc:HGNC:28279]
ENSG00000061656	521.064	262.625	1.98406	0.504016	0.98846	2.59e-10	1.62e-08	SPAG4		sperm associated antigen 4 [Source:HGNC Symbol;Acc:HGNC:11214]
ENSG00000275074	328.729	165.95	1.98089	0.504824	0.98615	1.26e-08	5.22e-07	NUDT18		nudix hydrolase 18 [Source:HGNC Symbol;Acc:HGNC:26194]
ENSG00000153558	203.251	102.776	1.9776	0.505663	0.98375	1.36e-07	4.27e-06	FBXL2		F-box and leucine rich repeat protein 2 [Source:HGNC Symbol;Acc:HGNC:13598]
ENSG00000161642	2002.51	1013.71	1.97542	0.50622	0.98216	7.32e-10	4.1e-08	ZNF385A		zinc finger protein 385A [Source:HGNC Symbol;Acc:HGNC:17521]
ENSG00000175063	3705.01	1877.03	1.97386	0.50662	0.98102	4.11e-14	4.64e-12	UBE2C		ubiquitin conjugating enzyme E2 C [Source:HGNC Symbol;Acc:HGNC:15937]
ENSG00000102878	1251.48	634.357	1.97284	0.506884	0.98027	1.3e-05	0.00023051	HSF4		heat shock transcription factor 4 [Source:HGNC Symbol;Acc:HGNC:5227]
ENSG00000134107	2839.4	1443.42	1.96713	0.508355	0.97609	9.76e-18	1.93e-15	BHLHE40		basic helix-loop-helix family member e40 [Source:HGNC Symbol;Acc:HGNC:1046]
ENSG00000153233	42.405	21.5596	1.96688	0.508421	0.97591	0.0040619	0.031082	PTPRR		protein tyrosine phosphatase, receptor type R [Source:HGNC Symbol;Acc:HGNC:9680]
ENSG00000132688	345.518	175.954	1.96368	0.509248	0.97356	4e-10	2.39e-08	NES		nestin [Source:HGNC Symbol;Acc:HGNC:7756]
ENSG00000102144	20909.9	10653.4	1.96274	0.509491	0.97287	2.22e-19	5.67e-17	PGK1		phosphoglycerate kinase 1 [Source:HGNC Symbol;Acc:HGNC:8896]
ENSG00000102096	831.656	424.548	1.95892	0.510484	0.97006	4.33e-14	4.87e-12	PIM2		Pim-2 proto-oncogene, serine/threonine kinase [Source:HGNC Symbol;Acc:HGNC:8987]
ENSG00000140264	810.801	414.791	1.95472	0.511582	0.96696	3.06e-05	0.00048926	SERF2		small EDRK-rich factor 2 [Source:HGNC Symbol;Acc:HGNC:10757]
ENSG00000172893	1820.68	932.857	1.95172	0.512368	0.96475	1.22e-16	1.93e-14	DHCR7		7-dehydrocholesterol reductase [Source:HGNC Symbol;Acc:HGNC:2860]
ENSG00000143621	5486.84	2811.54	1.95155	0.512415	0.96462	5.88e-18	1.22e-15	ILF2		interleukin enhancer binding factor 2 [Source:HGNC Symbol;Acc:HGNC:6037]
ENSG00000100116	338.788	174.124	1.94567	0.51396	0.96027	1.1e-06	2.65e-05	GCAT		glycine C-acetyltransferase [Source:HGNC Symbol;Acc:HGNC:4188]
ENSG00000158104	131.735	67.7167	1.94539	0.514037	0.96006	0.0045839	0.034332	HPD		4-hydroxyphenylpyruvate dioxygenase [Source:HGNC Symbol;Acc:HGNC:5147]
ENSG00000220205	963.789	495.489	1.94513	0.514105	0.95986	0.00036298	0.0041137	VAMP2		vesicle associated membrane protein 2 [Source:HGNC Symbol;Acc:HGNC:12643]
ENSG00000074800	49492.3	25461.5	1.94381	0.514453	0.95889	6.6e-19	1.58e-16	ENO1		enolase 1 [Source:HGNC Symbol;Acc:HGNC:3350]
ENSG00000243943	368.311	189.638	1.94218	0.514886	0.95767	1.3e-07	4.08e-06	ZNF512		zinc finger protein 512 [Source:HGNC Symbol;Acc:HGNC:29380]
ENSG00000131389	4192.17	2158.8	1.9419	0.51496	0.95747	2.93e-08	1.1e-06	SLC6A6		solute carrier family 6 member 6 [Source:HGNC Symbol;Acc:HGNC:11052]
ENSG00000105438	3634.45	1877.96	1.93532	0.516711	0.95257	9.7e-17	1.57e-14	KDELR1		KDEL endoplasmic reticulum protein retention receptor 1 [Source:HGNC Symbol;Acc:HGNC:6304]
ENSG00000167525	164.485	85.0703	1.93352	0.517193	0.95123	0.00050539	0.0054083	PROCA1		protein interacting with cyclin A1 [Source:HGNC Symbol;Acc:HGNC:28600]
ENSG00000233476	379.402	196.368	1.9321	0.517572	0.95017	6.88e-09	3.11e-07	EEF1A1P6		eukaryotic translation elongation factor 1 alpha 1 pseudogene 6 [Source:HGNC Symbol;Acc:HGNC:3201]
ENSG00000006047	2298.69	1189.85	1.93191	0.517622	0.95003	7.25e-09	3.26e-07	YBX2		Y-box binding protein 2 [Source:HGNC Symbol;Acc:HGNC:17948]
ENSG00000142065	149.178	77.2638	1.93076	0.51793	0.94917	1.84e-06	4.16e-05	ZFP14		ZFP14 zinc finger protein [Source:HGNC Symbol;Acc:HGNC:29312]
ENSG00000251562	12830.4	6658.85	1.92682	0.51899	0.94622	1.64e-08	6.6e-07	MALAT1		metastasis associated lung adenocarcinoma transcript 1 [Source:HGNC Symbol;Acc:HGNC:29665]
ENSG00000128228	1692.01	878.991	1.92495	0.519495	0.94482	7.68e-05	0.0010725	SDF2L1		stromal cell derived factor 2 like 1 [Source:HGNC Symbol;Acc:HGNC:10676]
ENSG00000134323	68.9084	35.8116	1.92419	0.519699	0.94425	0.00044686	0.0048855	MYCN		MYCN proto-oncogene, bHLH transcription factor [Source:HGNC Symbol;Acc:HGNC:7559]
ENSG00000230795	137.497	71.4711	1.92381	0.519803	0.94396	1.14e-05	0.00020461	HLA-K		major histocompatibility complex, class I, K (pseudogene) [Source:HGNC Symbol;Acc:HGNC:4969]
ENSG00000105717	231.188	120.329	1.92129	0.520484	0.94207	4.15e-07	1.14e-05	PBX4		PBX homeobox 4 [Source:HGNC Symbol;Acc:HGNC:13403]
ENSG00000197562	1235.47	643.17	1.92091	0.520588	0.94179	1.02e-14	1.28e-12	RAB40C		RAB40C, member RAS oncogene family [Source:HGNC Symbol;Acc:HGNC:18285]
ENSG00000088970	623.992	325.328	1.91804	0.521366	0.93963	5.52e-12	4.57e-10	KIZ		kizuna centrosomal protein [Source:HGNC Symbol;Acc:HGNC:15865]
ENSG00000133138	274.203	142.975	1.91783	0.521422	0.93948	0.00033981	0.0038977	TBC1D8B		TBC1 domain family member 8B [Source:HGNC Symbol;Acc:HGNC:24715]
ENSG00000159184	284.984	148.731	1.9161	0.521895	0.93817	9.72e-09	4.21e-07	HOXB13		homeobox B13 [Source:HGNC Symbol;Acc:HGNC:5112]
ENSG00000278535	343.943	179.548	1.9156	0.522029	0.9378	1.03e-08	4.4e-07	DHRS11		dehydrogenase/reductase 11 [Source:HGNC Symbol;Acc:HGNC:28639]
ENSG00000108352	289.379	151.126	1.91482	0.522242	0.93721	6.78e-09	3.07e-07	RAPGEFL1		Rap guanine nucleotide exchange factor like 1 [Source:HGNC Symbol;Acc:HGNC:17428]
ENSG00000273802	109.405	57.1387	1.91473	0.522268	0.93714	9.23e-05	0.0012577	HIST1H2BG		histone cluster 1 H2B family member g [Source:HGNC Symbol;Acc:HGNC:4746]
ENSG00000168970	166.573	87.0601	1.91331	0.522655	0.93607	1.09e-06	2.65e-05	JMJD7-PLA2G4B		JMJD7-PLA2G4B readthrough [Source:HGNC Symbol;Acc:HGNC:34449]
ENSG00000228109	127.799	66.8046	1.91302	0.522733	0.93585	3.58e-05	0.00055865	MELTF-AS1		MELTF antisense RNA 1 [Source:HGNC Symbol;Acc:HGNC:40373]
ENSG00000147604	26801.6	14011.7	1.91281	0.522792	0.93569	3.73e-09	1.79e-07	RPL7		ribosomal protein L7 [Source:HGNC Symbol;Acc:HGNC:10363]
ENSG00000166557	2894.58	1514.2	1.91162	0.523116	0.9348	3.51e-11	2.56e-09	TMED3		transmembrane p24 trafficking protein 3 [Source:HGNC Symbol;Acc:HGNC:28889]
ENSG00000146066	288.811	151.119	1.91115	0.523246	0.93444	0.0003798	0.0042708	HIGD2A		HIG1 hypoxia inducible domain family member 2A [Source:HGNC Symbol;Acc:HGNC:28311]
ENSG00000170703	156.038	81.6785	1.9104	0.523452	0.93387	8.02e-06	0.00015007	TTLL6		tubulin tyrosine ligase like 6 [Source:HGNC Symbol;Acc:HGNC:26664]
ENSG00000099875	3948.21	2067.18	1.90995	0.523574	0.93353	3.82e-17	6.6e-15	MKNK2		MAP kinase interacting serine/threonine kinase 2 [Source:HGNC Symbol;Acc:HGNC:7111]
ENSG00000186862	491.237	257.288	1.90929	0.523755	0.93304	3.25e-11	2.38e-09	PDZD7		PDZ domain containing 7 [Source:HGNC Symbol;Acc:HGNC:26257]
ENSG00000120093	292.702	153.411	1.90796	0.52412	0.93203	5e-09	2.33e-07	HOXB3		homeobox B3 [Source:HGNC Symbol;Acc:HGNC:5114]
ENSG00000124098	133.527	69.9914	1.90776	0.524176	0.93188	5.05e-06	0.00010038	FAM210B		family with sequence similarity 210 member B [Source:HGNC Symbol;Acc:HGNC:16102]
ENSG00000246859	58.4396	30.6354	1.90759	0.524223	0.93175	0.0022273	0.0189	STARD4-AS1		STARD4 antisense RNA 1 [Source:HGNC Symbol;Acc:HGNC:44117]
ENSG00000214193	359.926	188.896	1.90542	0.52482	0.93011	1.2e-09	6.44e-08	SH3D21		SH3 domain containing 21 [Source:HGNC Symbol;Acc:HGNC:26236]
ENSG00000162729	1777.64	933.164	1.90496	0.524944	0.92976	1.28e-15	1.8e-13	IGSF8		immunoglobulin superfamily member 8 [Source:HGNC Symbol;Acc:HGNC:17813]
ENSG00000158863	2166.17	1138.34	1.90293	0.525506	0.92822	2.17e-08	8.46e-07	FAM160B2		family with sequence similarity 160 member B2 [Source:HGNC Symbol;Acc:HGNC:16492]
ENSG00000103642	535.598	281.524	1.9025	0.525625	0.92789	2.17e-11	1.63e-09	LACTB		lactamase beta [Source:HGNC Symbol;Acc:HGNC:16468]
ENSG00000237506	73.5461	38.6923	1.90079	0.526096	0.9266	0.00047078	0.0051037	RPSAP15		ribosomal protein SA pseudogene 15 [Source:HGNC Symbol;Acc:HGNC:31464]
ENSG00000064607	4450.68	2344.07	1.8987	0.526677	0.92501	5.92e-17	9.83e-15	SUGP2		SURP and G-patch domain containing 2 [Source:HGNC Symbol;Acc:HGNC:18641]
ENSG00000103260	1717.98	905.791	1.89666	0.527243	0.92346	3.29e-05	0.00051998	METRN		meteorin, glial cell differentiation regulator [Source:HGNC Symbol;Acc:HGNC:14151]
ENSG00000240065	294.258	155.257	1.89529	0.527623	0.92242	8.96e-09	3.94e-07	PSMB9		proteasome subunit beta 9 [Source:HGNC Symbol;Acc:HGNC:9546]
ENSG00000184117	1217.93	643.281	1.89331	0.528177	0.92091	6.14e-14	6.77e-12	NIPSNAP1		nipsnap homolog 1 [Source:HGNC Symbol;Acc:HGNC:7827]
ENSG00000156711	273.997	144.751	1.89289	0.528294	0.92059	1.84e-08	7.3e-07	MAPK13		mitogen-activated protein kinase 13 [Source:HGNC Symbol;Acc:HGNC:6875]
ENSG00000110492	58.5179	30.9285	1.89204	0.52853	0.91994	0.0017269	0.015242	MDK		midkine [Source:HGNC Symbol;Acc:HGNC:6972]
ENSG00000164244	3102.28	1639.71	1.89197	0.528549	0.91989	8.31e-11	5.67e-09	PRRC1		proline rich coiled-coil 1 [Source:HGNC Symbol;Acc:HGNC:28164]
ENSG00000188921	397.635	210.268	1.89109	0.528796	0.91922	3.19e-10	1.95e-08	HACD4		3-hydroxyacyl-CoA dehydratase 4 [Source:HGNC Symbol;Acc:HGNC:20920]
ENSG00000181085	327.976	173.487	1.8905	0.528961	0.91877	0.0050319	0.037069	MAPK15		mitogen-activated protein kinase 15 [Source:HGNC Symbol;Acc:HGNC:24667]
ENSG00000117010	184.111	97.4014	1.89023	0.529036	0.91856	9.84e-07	2.41e-05	ZNF684		zinc finger protein 684 [Source:HGNC Symbol;Acc:HGNC:28418]
ENSG00000130822	87.283	46.1935	1.88951	0.529238	0.91801	0.00012566	0.0016488	PNCK		pregnancy up-regulated nonubiquitous CaM kinase [Source:HGNC Symbol;Acc:HGNC:13415]
ENSG00000250337	395.771	209.763	1.88675	0.530011	0.91591	1e-05	0.00018279	PURPL		p53 upregulated regulator of p53 levels [Source:HGNC Symbol;Acc:HGNC:48995]
ENSG00000100711	725.345	384.877	1.88461	0.530613	0.91427	1.53e-12	1.41e-10	ZFYVE21		zinc finger FYVE-type containing 21 [Source:HGNC Symbol;Acc:HGNC:20760]
ENSG00000005448	661.66	351.104	1.88451	0.530641	0.91419	1.22e-10	8.11e-09	WDR54		WD repeat domain 54 [Source:HGNC Symbol;Acc:HGNC:25770]
ENSG00000183421	186.304	99.0179	1.88152	0.531486	0.9119	1.19e-06	2.83e-05	RIPK4		receptor interacting serine/threonine kinase 4 [Source:HGNC Symbol;Acc:HGNC:496]
ENSG00000116819	49.9251	26.5464	1.88067	0.531725	0.91125	0.0031373	0.025137	TFAP2E		transcription factor AP-2 epsilon [Source:HGNC Symbol;Acc:HGNC:30774]
ENSG00000173275	361.798	192.439	1.88006	0.531897	0.91078	1.61e-09	8.37e-08	ZNF449		zinc finger protein 449 [Source:HGNC Symbol;Acc:HGNC:21039]
ENSG00000172840	485.98	258.616	1.87916	0.532153	0.91009	0.0024535	0.020479	PDP2		pyruvate dehyrogenase phosphatase catalytic subunit 2 [Source:HGNC Symbol;Acc:HGNC:30263]
ENSG00000186787	200.664	106.791	1.87903	0.532191	0.90998	5.48e-07	1.47e-05	SPIN2B		spindlin family member 2B [Source:HGNC Symbol;Acc:HGNC:33147]
ENSG00000133935	445.069	236.936	1.87844	0.532358	0.90953	2.67e-09	1.33e-07	ERG28		ergosterol biosynthesis 28 homolog [Source:HGNC Symbol;Acc:HGNC:1187]
ENSG00000204386	552.785	294.285	1.8784	0.532368	0.9095	1.39e-10	9.2e-09	NEU1		neuraminidase 1 [Source:HGNC Symbol;Acc:HGNC:7758]
ENSG00000143416	1143.51	608.791	1.87833	0.532389	0.90945	1.91e-09	9.76e-08	SELENBP1		selenium binding protein 1 [Source:HGNC Symbol;Acc:HGNC:10719]
ENSG00000123179	546.436	290.952	1.87809	0.532455	0.90927	4.93e-05	0.00073056	EBPL		EBP like [Source:HGNC Symbol;Acc:HGNC:18061]
ENSG00000197162	223.746	119.156	1.87776	0.532549	0.90901	4.17e-07	1.15e-05	ZNF785		zinc finger protein 785 [Source:HGNC Symbol;Acc:HGNC:26496]
ENSG00000105856	1181.25	629.519	1.87643	0.532928	0.90799	2.23e-05	0.00037169	HBP1		HMG-box transcription factor 1 [Source:HGNC Symbol;Acc:HGNC:23200]
ENSG00000102882	855.281	455.897	1.87604	0.533038	0.90769	1.42e-09	7.45e-08	MAPK3		mitogen-activated protein kinase 3 [Source:HGNC Symbol;Acc:HGNC:6877]
ENSG00000137285	50.804	27.0964	1.87494	0.533351	0.90684	0.0048316	0.035855	TUBB2B		tubulin beta 2B class IIb [Source:HGNC Symbol;Acc:HGNC:30829]
ENSG00000166578	93.4462	49.9207	1.87189	0.534218	0.9045	0.00022233	0.0027034	IQCD		IQ motif containing D [Source:HGNC Symbol;Acc:HGNC:25168]
ENSG00000109475	4351.38	2326.11	1.87067	0.534568	0.90356	8.52e-05	0.0011729	RPL34		ribosomal protein L34 [Source:HGNC Symbol;Acc:HGNC:10340]
ENSG00000196550	191.94	102.689	1.86913	0.535009	0.90237	6.36e-07	1.66e-05	FAM72A		family with sequence similarity 72 member A [Source:HGNC Symbol;Acc:HGNC:24044]
ENSG00000026025	5718.28	3061.27	1.86794	0.535348	0.90145	3.92e-06	8.07e-05	VIM		vimentin [Source:HGNC Symbol;Acc:HGNC:12692]
ENSG00000091947	786.408	421.047	1.86774	0.535405	0.9013	7.21e-12	5.88e-10	TMEM101		transmembrane protein 101 [Source:HGNC Symbol;Acc:HGNC:28653]
ENSG00000204316	74.4746	39.9102	1.86605	0.53589	0.89999	0.00045074	0.0049137	MRPL38		mitochondrial ribosomal protein L38 [Source:HGNC Symbol;Acc:HGNC:14033]
ENSG00000188747	1102.42	590.832	1.86587	0.535942	0.89985	0.00019071	0.0023674	NOXA1		NADPH oxidase activator 1 [Source:HGNC Symbol;Acc:HGNC:10668]
ENSG00000130164	2348.28	1259.42	1.86457	0.536316	0.89884	2.14e-15	2.94e-13	LDLR		low density lipoprotein receptor [Source:HGNC Symbol;Acc:HGNC:6547]
ENSG00000186868	76.5382	41.0498	1.86452	0.536331	0.8988	0.00044109	0.0048323	MAPT		microtubule associated protein tau [Source:HGNC Symbol;Acc:HGNC:6893]
ENSG00000041988	480.884	257.931	1.86439	0.536368	0.8987	0.00021104	0.0025869	THAP3		THAP domain containing 3 [Source:HGNC Symbol;Acc:HGNC:20855]
ENSG00000109814	1574.7	845.259	1.86298	0.536774	0.89761	1.33e-14	1.62e-12	UGDH		UDP-glucose 6-dehydrogenase [Source:HGNC Symbol;Acc:HGNC:12525]
ENSG00000197279	109.268	58.6543	1.86291	0.536794	0.89756	0.0021518	0.018338	ZNF165		zinc finger protein 165 [Source:HGNC Symbol;Acc:HGNC:12953]
ENSG00000110628	1011.65	543.47	1.86146	0.537213	0.89643	1.18e-05	0.0002114	SLC22A18		solute carrier family 22 member 18 [Source:HGNC Symbol;Acc:HGNC:10964]
ENSG00000169738	982.141	527.692	1.8612	0.537287	0.89624	0.0017576	0.015471	DCXR		dicarbonyl and L-xylulose reductase [Source:HGNC Symbol;Acc:HGNC:18985]
ENSG00000182899	9742.83	5235.84	1.86079	0.537405	0.89592	4.91e-05	0.00072865	RPL35A		ribosomal protein L35a [Source:HGNC Symbol;Acc:HGNC:10345]
ENSG00000129195	586.142	315.015	1.86068	0.537438	0.89583	8.43e-11	5.74e-09	PIMREG		PICALM interacting mitotic regulator [Source:HGNC Symbol;Acc:HGNC:25483]
ENSG00000139278	41.3417	22.2266	1.86	0.537633	0.89531	0.006518	0.045512	GLIPR1		GLI pathogenesis related 1 [Source:HGNC Symbol;Acc:HGNC:17001]
ENSG00000044574	69841.3	37579.7	1.85849	0.538072	0.89413	4.73e-17	8.01e-15	HSPA5		heat shock protein family A (Hsp70) member 5 [Source:HGNC Symbol;Acc:HGNC:5238]
ENSG00000105520	936.689	504.102	1.85813	0.538174	0.89385	9.96e-13	9.34e-11	PLPPR2		phospholipid phosphatase related 2 [Source:HGNC Symbol;Acc:HGNC:29566]
ENSG00000119655	671.491	362.161	1.85412	0.539339	0.89073	1.88e-06	4.24e-05	NPC2		NPC intracellular cholesterol transporter 2 [Source:HGNC Symbol;Acc:HGNC:14537]
ENSG00000229994	63.0797	34.0221	1.85408	0.53935	0.89071	0.0016772	0.01489	RPL5P4		ribosomal protein L5 pseudogene 4 [Source:HGNC Symbol;Acc:HGNC:36095]
ENSG00000059145	918.641	495.552	1.85377	0.53944	0.89047	8.89e-13	8.41e-11	UNKL		unkempt family like zinc finger [Source:HGNC Symbol;Acc:HGNC:14184]
ENSG00000196696	122.296	66.0727	1.85094	0.540267	0.88826	3.26e-05	0.00051532	PDXDC2P-NPIPB14P		nuclear pore complex-interacting protein [Source:NCBI gene;Acc:283970]
ENSG00000134013	4402.55	2379.72	1.85003	0.540533	0.88755	4.85e-16	7.15e-14	LOXL2		lysyl oxidase like 2 [Source:HGNC Symbol;Acc:HGNC:6666]
ENSG00000230844	364.693	197.262	1.84877	0.5409	0.88657	7.29e-09	3.26e-07	ZNF674-AS1		ZNF674 antisense RNA 1 (head to head) [Source:HGNC Symbol;Acc:HGNC:44266]
ENSG00000168026	74.3162	40.2238	1.84757	0.541252	0.88563	0.00098134	0.0095334	TTC21A		tetratricopeptide repeat domain 21A [Source:HGNC Symbol;Acc:HGNC:30761]
ENSG00000233369	226.72	122.766	1.84677	0.541485	0.88501	3.16e-07	9e-06	GTF2IP4		general transcription factor IIi pseudogene 4 [Source:HGNC Symbol;Acc:HGNC:51716]
ENSG00000076382	2895.13	1568.57	1.84571	0.541796	0.88418	5.93e-15	7.57e-13	SPAG5		sperm associated antigen 5 [Source:HGNC Symbol;Acc:HGNC:13452]
ENSG00000072310	4523.58	2455.45	1.84226	0.542811	0.88148	9.74e-16	1.38e-13	SREBF1		sterol regulatory element binding transcription factor 1 [Source:HGNC Symbol;Acc:HGNC:11289]
ENSG00000143178	77.3461	41.9866	1.84216	0.542841	0.8814	0.00072983	0.0073637	TBX19		T-box 19 [Source:HGNC Symbol;Acc:HGNC:11596]
ENSG00000115255	194.719	105.702	1.84215	0.542845	0.88139	1.56e-06	3.59e-05	REEP6		receptor accessory protein 6 [Source:HGNC Symbol;Acc:HGNC:30078]
ENSG00000147155	3669.48	1992	1.84211	0.542855	0.88136	0.00021526	0.0026328	EBP		EBP, cholestenol delta-isomerase [Source:HGNC Symbol;Acc:HGNC:3133]
ENSG00000124635	326.704	177.354	1.8421	0.542858	0.88135	2.25e-08	8.72e-07	HIST1H2BJ		histone cluster 1 H2B family member j [Source:HGNC Symbol;Acc:HGNC:4761]
ENSG00000103089	1655.54	899.13	1.84127	0.543104	0.8807	5.42e-14	6.04e-12	FA2H		fatty acid 2-hydroxylase [Source:HGNC Symbol;Acc:HGNC:21197]
ENSG00000106330	280.434	152.348	1.84074	0.543259	0.88029	1.45e-07	4.5e-06	MOSPD3		motile sperm domain containing 3 [Source:HGNC Symbol;Acc:HGNC:25078]
ENSG00000266094	257.327	139.857	1.83993	0.543499	0.87965	7.7e-08	2.56e-06	RASSF5		Ras association domain family member 5 [Source:HGNC Symbol;Acc:HGNC:17609]
ENSG00000161513	498.693	271.162	1.8391	0.543745	0.879	2.45e-06	5.34e-05	FDXR		ferredoxin reductase [Source:HGNC Symbol;Acc:HGNC:3642]
ENSG00000132471	2965.4	1612.82	1.83864	0.543879	0.87864	7.38e-15	9.31e-13	WBP2		WW domain binding protein 2 [Source:HGNC Symbol;Acc:HGNC:12738]
ENSG00000161888	871.993	474.705	1.83692	0.54439	0.87729	5.51e-12	4.57e-10	SPC24		SPC24, NDC80 kinetochore complex component [Source:HGNC Symbol;Acc:HGNC:26913]
ENSG00000008988	16642.7	9068.48	1.83523	0.544891	0.87596	0.001013	0.0098008	RPS20		ribosomal protein S20 [Source:HGNC Symbol;Acc:HGNC:10405]
ENSG00000223705	924.662	504.011	1.83461	0.545075	0.87547	2.18e-07	6.47e-06	NSUN5P1		NOP2/Sun RNA methyltransferase family member 5 pseudogene 1 [Source:HGNC Symbol;Acc:HGNC:19146]
ENSG00000235174	161.368	88.0305	1.83309	0.545527	0.87428	0.0011045	0.010548	RPL39P3		ribosomal protein L39 pseudogene 3 [Source:HGNC Symbol;Acc:HGNC:21383]
ENSG00000065485	1403.63	766.664	1.83082	0.546202	0.87249	4.2e-13	4.1e-11	PDIA5		protein disulfide isomerase family A member 5 [Source:HGNC Symbol;Acc:HGNC:24811]
ENSG00000163346	1054.52	576.671	1.82863	0.546858	0.87076	1.68e-12	1.53e-10	PBXIP1		PBX homeobox interacting protein 1 [Source:HGNC Symbol;Acc:HGNC:21199]
ENSG00000198832	942.045	515.633	1.82697	0.547355	0.86945	5.23e-05	0.0007675	SELENOM		selenoprotein M [Source:HGNC Symbol;Acc:HGNC:30397]
ENSG00000165637	6299.06	3448.66	1.82653	0.547488	0.8691	3.23e-15	4.32e-13	VDAC2		voltage dependent anion channel 2 [Source:HGNC Symbol;Acc:HGNC:12672]
ENSG00000249087	92.2801	50.5773	1.82454	0.548084	0.86753	0.00026999	0.0032009	ZNF436-AS1		ZNF436 antisense RNA 1 [Source:HGNC Symbol;Acc:HGNC:25122]
ENSG00000114480	1258.49	689.891	1.82418	0.54819	0.86725	7.14e-10	4.02e-08	GBE1		1,4-alpha-glucan branching enzyme 1 [Source:HGNC Symbol;Acc:HGNC:4180]
ENSG00000250451	85.0926	46.6481	1.82414	0.548204	0.86722	0.00082232	0.0081849	HOXC-AS1		HOXC cluster antisense RNA 1 [Source:HGNC Symbol;Acc:HGNC:43749]
ENSG00000011478	718.34	393.847	1.82391	0.548273	0.86703	3.44e-11	2.52e-09	QPCTL		glutaminyl-peptide cyclotransferase like [Source:HGNC Symbol;Acc:HGNC:25952]
ENSG00000102287	2284.12	1253.6	1.82205	0.548832	0.86556	3.03e-14	3.53e-12	GABRE		gamma-aminobutyric acid type A receptor epsilon subunit [Source:HGNC Symbol;Acc:HGNC:4085]
ENSG00000204060	137.211	75.4324	1.81899	0.549755	0.86314	1.83e-05	0.00031296	FOXO6		forkhead box O6 [Source:HGNC Symbol;Acc:HGNC:24814]
ENSG00000111144	2251.89	1238.79	1.81781	0.550111	0.86221	6.12e-14	6.77e-12	LTA4H		leukotriene A4 hydrolase [Source:HGNC Symbol;Acc:HGNC:6710]
ENSG00000102871	359.884	198.378	1.81413	0.551227	0.85928	1.38e-08	5.67e-07	TRADD		TNFRSF1A associated via death domain [Source:HGNC Symbol;Acc:HGNC:12030]
ENSG00000007255	318.477	175.611	1.81354	0.551408	0.85881	0.0028741	0.023372	TRAPPC6A		trafficking protein particle complex 6A [Source:HGNC Symbol;Acc:HGNC:23069]
ENSG00000160570	602.099	332.01	1.8135	0.551421	0.85877	5.17e-08	1.8e-06	DEDD2		death effector domain containing 2 [Source:HGNC Symbol;Acc:HGNC:24450]
ENSG00000067992	272.307	150.16	1.81344	0.551437	0.85873	9.45e-05	0.0012832	PDK3		pyruvate dehydrogenase kinase 3 [Source:HGNC Symbol;Acc:HGNC:8811]
ENSG00000099992	166.2	91.6639	1.81314	0.551528	0.85849	6.87e-06	0.00013122	TBC1D10A		TBC1 domain family member 10A [Source:HGNC Symbol;Acc:HGNC:23609]
ENSG00000124104	475.7	262.372	1.81307	0.55155	0.85844	1.78e-09	9.12e-08	SNX21		sorting nexin family member 21 [Source:HGNC Symbol;Acc:HGNC:16154]
ENSG00000178172	257.019	141.966	1.81042	0.552358	0.85633	3.17e-06	6.65e-05	SPINK6		serine peptidase inhibitor, Kazal type 6 [Source:HGNC Symbol;Acc:HGNC:29486]
ENSG00000072682	1102.85	609.3	1.81002	0.55248	0.85601	3.1e-12	2.71e-10	P4HA2		prolyl 4-hydroxylase subunit alpha 2 [Source:HGNC Symbol;Acc:HGNC:8547]
ENSG00000160233	262.763	145.297	1.80846	0.552958	0.85476	3.06e-07	8.76e-06	LRRC3		leucine rich repeat containing 3 [Source:HGNC Symbol;Acc:HGNC:14965]
ENSG00000167037	159.18	88.0471	1.8079	0.553128	0.85432	6.49e-06	0.00012519	SGSM1		small G protein signaling modulator 1 [Source:HGNC Symbol;Acc:HGNC:29410]
ENSG00000109103	650.271	359.708	1.80777	0.553167	0.85421	2.1e-10	1.33e-08	UNC119		unc-119 lipid binding chaperone [Source:HGNC Symbol;Acc:HGNC:12565]
ENSG00000083123	188.829	104.458	1.80771	0.553187	0.85416	2.32e-06	5.08e-05	BCKDHB		branched chain keto acid dehydrogenase E1 subunit beta [Source:HGNC Symbol;Acc:HGNC:987]
ENSG00000138640	477.427	264.32	1.80624	0.553636	0.85299	1.97e-09	1e-07	FAM13A		family with sequence similarity 13 member A [Source:HGNC Symbol;Acc:HGNC:19367]
ENSG00000189077	588.07	325.615	1.80603	0.553702	0.85282	3.18e-10	1.95e-08	TMEM120A		transmembrane protein 120A [Source:HGNC Symbol;Acc:HGNC:21697]
ENSG00000250182	147.853	81.8935	1.80543	0.553884	0.85234	0.00021667	0.0026426	EEF1A1P13		eukaryotic translation elongation factor 1 alpha 1 pseudogene 13 [Source:HGNC Symbol;Acc:HGNC:3196]
ENSG00000203761	367.124	203.353	1.80535	0.553909	0.85228	7.66e-09	3.42e-07	MSTO2P		misato family member 2, pseudogene [Source:HGNC Symbol;Acc:HGNC:26329]
ENSG00000246705	1478.18	819.132	1.80457	0.554148	0.85166	0.00096426	0.0094032	H2AFJ		H2A histone family member J [Source:HGNC Symbol;Acc:HGNC:14456]
ENSG00000130714	598.001	331.391	1.80452	0.554165	0.85161	3.04e-10	1.87e-08	POMT1		protein O-mannosyltransferase 1 [Source:HGNC Symbol;Acc:HGNC:9202]
ENSG00000141504	502.466	278.459	1.80445	0.554185	0.85156	3.31e-06	6.91e-05	SAT2		spermidine/spermine N1-acetyltransferase family member 2 [Source:HGNC Symbol;Acc:HGNC:23160]
ENSG00000185745	131.53	73.0486	1.80058	0.555377	0.84846	4.97e-05	0.00073616	IFIT1		interferon induced protein with tetratricopeptide repeats 1 [Source:HGNC Symbol;Acc:HGNC:5407]
ENSG00000167930	1146.35	636.865	1.79999	0.555559	0.84799	0.0035356	0.027628	FAM234A		family with sequence similarity 234 member A [Source:HGNC Symbol;Acc:HGNC:14163]
ENSG00000143369	1571.35	874.473	1.79691	0.55651	0.84552	1.55e-12	1.43e-10	ECM1		extracellular matrix protein 1 [Source:HGNC Symbol;Acc:HGNC:3153]
ENSG00000167646	119.421	66.4838	1.79625	0.556715	0.84499	0.00027431	0.0032393	DNAAF3		dynein axonemal assembly factor 3 [Source:HGNC Symbol;Acc:HGNC:30492]
ENSG00000117519	2308.39	1285.12	1.79625	0.556714	0.84499	1.01e-13	1.08e-11	CNN3		calponin 3 [Source:HGNC Symbol;Acc:HGNC:2157]
ENSG00000108799	1082.03	602.555	1.79573	0.556877	0.84457	2.59e-10	1.62e-08	EZH1		enhancer of zeste 1 polycomb repressive complex 2 subunit [Source:HGNC Symbol;Acc:HGNC:3526]
ENSG00000268471	75.9032	42.3162	1.79372	0.557502	0.84295	0.00064432	0.0066361	MIR4453HG		MIR4453 host gene [Source:HGNC Symbol;Acc:HGNC:25288]
ENSG00000174444	61605.1	34355	1.79319	0.557664	0.84253	3.97e-10	2.37e-08	RPL4		ribosomal protein L4 [Source:HGNC Symbol;Acc:HGNC:10353]
ENSG00000186603	676.723	377.564	1.79234	0.55793	0.84184	3.33e-10	2.01e-08	HPDL		4-hydroxyphenylpyruvate dioxygenase like [Source:HGNC Symbol;Acc:HGNC:28242]
ENSG00000122691	145.62	81.3359	1.79035	0.55855	0.84024	1.58e-05	0.00027531	TWIST1		twist family bHLH transcription factor 1 [Source:HGNC Symbol;Acc:HGNC:12428]
ENSG00000168273	146.475	81.8972	1.78853	0.559119	0.83877	0.0004024	0.0044809	SMIM4		small integral membrane protein 4 [Source:HGNC Symbol;Acc:HGNC:37257]
ENSG00000273899	96.5681	54.0322	1.78723	0.559524	0.83773	0.00055192	0.0058217	NOL12		nucleolar protein 12 [Source:HGNC Symbol;Acc:HGNC:28585]
ENSG00000273344	269.556	150.871	1.78666	0.559703	0.83727	2.25e-06	4.96e-05	PAXIP1-AS1		PAXIP1 antisense RNA 1 (head to head) [Source:HGNC Symbol;Acc:HGNC:27328]
ENSG00000204529	360.245	201.644	1.78654	0.559742	0.83717	2.91e-08	1.09e-06	GUCY2EP		guanylate cyclase 2E, pseudogene [Source:HGNC Symbol;Acc:HGNC:4690]
ENSG00000164105	215.041	120.58	1.78339	0.560731	0.83462	1.55e-06	3.59e-05	SAP30		Sin3A associated protein 30 [Source:HGNC Symbol;Acc:HGNC:10532]
ENSG00000136274	55.157	30.9803	1.78039	0.561676	0.83219	0.0057692	0.041331	NACAD		NAC alpha domain containing [Source:HGNC Symbol;Acc:HGNC:22196]
ENSG00000215784	190.878	107.214	1.78035	0.561686	0.83216	8.69e-06	0.00016095	FAM72D		family with sequence similarity 72 member D [Source:HGNC Symbol;Acc:HGNC:33593]
ENSG00000185670	93.2157	52.4183	1.77831	0.562333	0.8305	0.00072336	0.007314	ZBTB3		zinc finger and BTB domain containing 3 [Source:HGNC Symbol;Acc:HGNC:22918]
ENSG00000137699	8078.74	4551.5	1.77496	0.563393	0.82779	2.21e-14	2.6e-12	TRIM29		tripartite motif containing 29 [Source:HGNC Symbol;Acc:HGNC:17274]
ENSG00000161558	149.416	84.2238	1.77403	0.563689	0.82703	4.18e-05	0.00063488	TMEM143		transmembrane protein 143 [Source:HGNC Symbol;Acc:HGNC:25603]
ENSG00000274925	56.4526	31.8361	1.77323	0.563943	0.82638	0.0053243	0.038691	ZKSCAN2-DT		ZKSCAN2 divergent transcript [Source:HGNC Symbol;Acc:HGNC:53912]
ENSG00000141295	823.846	465.232	1.77083	0.564708	0.82442	2.73e-06	5.87e-05	SCRN2		secernin 2 [Source:HGNC Symbol;Acc:HGNC:30381]
ENSG00000126787	1033.74	583.891	1.77044	0.564832	0.82411	2.23e-11	1.67e-09	DLGAP5		DLG associated protein 5 [Source:HGNC Symbol;Acc:HGNC:16864]
ENSG00000239306	1398.48	789.966	1.7703	0.564876	0.82399	6.7e-12	5.48e-10	RBM14		RNA binding motif protein 14 [Source:HGNC Symbol;Acc:HGNC:14219]
ENSG00000099377	73.1685	41.3735	1.76849	0.565455	0.82251	0.0020798	0.017808	HSD3B7		hydroxy-delta-5-steroid dehydrogenase, 3 beta- and steroid delta-isomerase 7 [Source:HGNC Symbol;Acc:HGNC:18324]
ENSG00000141756	12706.5	7186.97	1.768	0.565612	0.82212	3.34e-14	3.84e-12	FKBP10		FK506 binding protein 10 [Source:HGNC Symbol;Acc:HGNC:18169]
ENSG00000124370	450.426	254.774	1.76794	0.565629	0.82207	1.11e-08	4.67e-07	MCEE		methylmalonyl-CoA epimerase [Source:HGNC Symbol;Acc:HGNC:16732]
ENSG00000218891	776.064	439.156	1.76717	0.565876	0.82144	1.96e-05	0.00033271	ZNF579		zinc finger protein 579 [Source:HGNC Symbol;Acc:HGNC:26646]
ENSG00000101447	1483.47	839.69	1.76669	0.566032	0.82104	2.35e-12	2.1e-10	FAM83D		family with sequence similarity 83 member D [Source:HGNC Symbol;Acc:HGNC:16122]
ENSG00000175691	153.848	87.1254	1.76582	0.56631	0.82034	5.04e-05	0.00074444	ZNF77		zinc finger protein 77 [Source:HGNC Symbol;Acc:HGNC:13150]
ENSG00000196214	433.398	245.744	1.76361	0.567017	0.81854	1.98e-08	7.81e-07	ZNF766		zinc finger protein 766 [Source:HGNC Symbol;Acc:HGNC:28063]
ENSG00000118804	56.7832	32.2267	1.76199	0.567539	0.81721	0.0062607	0.044096	STBD1		starch binding domain 1 [Source:HGNC Symbol;Acc:HGNC:24854]
ENSG00000231925	2425.96	1379.19	1.75898	0.568512	0.81474	3.97e-13	3.9e-11	TAPBP		TAP binding protein [Source:HGNC Symbol;Acc:HGNC:11566]
ENSG00000142089	2972.05	1690.13	1.75847	0.568676	0.81432	0.00060282	0.006271	IFITM3		interferon induced transmembrane protein 3 [Source:HGNC Symbol;Acc:HGNC:5414]
ENSG00000103319	1357.47	774.096	1.75362	0.57025	0.81033	6.42e-12	5.26e-10	EEF2K		eukaryotic elongation factor 2 kinase [Source:HGNC Symbol;Acc:HGNC:24615]
ENSG00000124313	645.192	368.331	1.75167	0.570885	0.80873	1.31e-09	6.98e-08	IQSEC2		IQ motif and Sec7 domain 2 [Source:HGNC Symbol;Acc:HGNC:29059]
ENSG00000143545	218.466	124.928	1.74874	0.571841	0.80631	2.17e-05	0.00036206	RAB13		RAB13, member RAS oncogene family [Source:HGNC Symbol;Acc:HGNC:9762]
ENSG00000115271	60.3268	34.5214	1.74752	0.57224	0.80531	0.0050225	0.037025	GCA		grancalcin [Source:HGNC Symbol;Acc:HGNC:15990]
ENSG00000198915	350.604	201.134	1.74314	0.573679	0.80169	1.08e-07	3.47e-06	RASGEF1A		RasGEF domain family member 1A [Source:HGNC Symbol;Acc:HGNC:24246]
ENSG00000186577	286.47	164.459	1.7419	0.574086	0.80066	0.006733	0.046758	SMIM29		small integral membrane protein 29 [Source:HGNC Symbol;Acc:HGNC:1340]
ENSG00000100075	3707.15	2129.52	1.74084	0.574436	0.79978	1.27e-07	4e-06	SLC25A1		solute carrier family 25 member 1 [Source:HGNC Symbol;Acc:HGNC:10979]
ENSG00000184925	247.874	142.49	1.73959	0.574849	0.79874	0.0019052	0.016517	LCN12		lipocalin 12 [Source:HGNC Symbol;Acc:HGNC:28733]
ENSG00000180822	410.673	236.12	1.73926	0.574958	0.79847	7.58e-08	2.52e-06	PSMG4		proteasome assembly chaperone 4 [Source:HGNC Symbol;Acc:HGNC:21108]
ENSG00000175643	815.158	468.696	1.7392	0.574976	0.79843	5.25e-08	1.83e-06	RMI2		RecQ mediated genome instability 2 [Source:HGNC Symbol;Acc:HGNC:28349]
ENSG00000113161	1434.38	825.078	1.73848	0.575215	0.79783	1.14e-06	2.74e-05	HMGCR		3-hydroxy-3-methylglutaryl-CoA reductase [Source:HGNC Symbol;Acc:HGNC:5006]
ENSG00000146067	1573.97	905.899	1.73747	0.57555	0.79699	4.7e-09	2.21e-07	FAM193B		family with sequence similarity 193 member B [Source:HGNC Symbol;Acc:HGNC:25524]
ENSG00000105220	11984.2	6898.28	1.73727	0.575615	0.79682	1.98e-13	2.04e-11	GPI		glucose-6-phosphate isomerase [Source:HGNC Symbol;Acc:HGNC:4458]
ENSG00000197457	61.4546	35.3779	1.73709	0.575676	0.79667	0.0035139	0.027504	STMN3		stathmin 3 [Source:HGNC Symbol;Acc:HGNC:15926]
ENSG00000005961	128.432	74.105	1.73311	0.576998	0.79336	0.00025098	0.0030055	ITGA2B		integrin subunit alpha 2b [Source:HGNC Symbol;Acc:HGNC:6138]
ENSG00000134574	2757.28	1591.23	1.7328	0.577101	0.7931	3.66e-12	3.15e-10	DDB2		damage specific DNA binding protein 2 [Source:HGNC Symbol;Acc:HGNC:2718]
ENSG00000156873	638.314	368.374	1.73279	0.577105	0.79309	0.0067148	0.046663	PHKG2		phosphorylase kinase catalytic subunit gamma 2 [Source:HGNC Symbol;Acc:HGNC:8931]
ENSG00000183628	155.94	90.0136	1.7324	0.577232	0.79278	0.0045128	0.033861	DGCR6		DiGeorge syndrome critical region gene 6 [Source:HGNC Symbol;Acc:HGNC:2846]
ENSG00000225978	139.406	80.4719	1.73236	0.577247	0.79274	9.04e-05	0.0012371	HAR1A		highly accelerated region 1A [Source:HGNC Symbol;Acc:HGNC:33117]
ENSG00000175471	763.686	441.033	1.73159	0.577505	0.79209	0.0031739	0.025351	MCTP1		multiple C2 and transmembrane domain containing 1 [Source:HGNC Symbol;Acc:HGNC:26183]
ENSG00000142235	205.644	118.79	1.73116	0.577646	0.79174	0.00072921	0.0073597	LMTK3		lemur tyrosine kinase 3 [Source:HGNC Symbol;Acc:HGNC:19295]
ENSG00000076924	2163.81	1250.15	1.73083	0.577756	0.79147	8.49e-12	6.84e-10	XAB2		XPA binding protein 2 [Source:HGNC Symbol;Acc:HGNC:14089]
ENSG00000110700	10015.1	5787.21	1.73055	0.577851	0.79123	1.06e-06	2.57e-05	RPS13		ribosomal protein S13 [Source:HGNC Symbol;Acc:HGNC:10386]
ENSG00000175352	417.975	241.533	1.73051	0.577863	0.7912	4.94e-08	1.74e-06	NRIP3		nuclear receptor interacting protein 3 [Source:HGNC Symbol;Acc:HGNC:1167]
ENSG00000176422	116.062	67.0806	1.73018	0.577974	0.79092	0.00036242	0.0041088	SPRYD4		SPRY domain containing 4 [Source:HGNC Symbol;Acc:HGNC:27468]
ENSG00000123933	869.953	502.873	1.72997	0.578046	0.79074	3.51e-10	2.12e-08	MXD4		MAX dimerization protein 4 [Source:HGNC Symbol;Acc:HGNC:13906]
ENSG00000221995	74.4655	43.0539	1.72959	0.578173	0.79043	0.0025462	0.021136	TIAF1		TGFB1-induced anti-apoptotic factor 1 [Source:HGNC Symbol;Acc:HGNC:11803]
ENSG00000076344	1160.97	671.342	1.72933	0.57826	0.79021	1.71e-07	5.22e-06	RGS11		regulator of G protein signaling 11 [Source:HGNC Symbol;Acc:HGNC:9993]
ENSG00000184602	305.075	176.414	1.72931	0.578264	0.7902	2.83e-07	8.17e-06	SNN		stannin [Source:HGNC Symbol;Acc:HGNC:11149]
ENSG00000236901	331.397	191.896	1.72696	0.579052	0.78824	3.13e-07	8.91e-06	MIR600HG		MIR600 host gene [Source:HGNC Symbol;Acc:HGNC:23642]
ENSG00000242265	3740.23	2166.11	1.7267	0.579138	0.78802	1.18e-05	0.00021066	PEG10		paternally expressed 10 [Source:HGNC Symbol;Acc:HGNC:14005]
ENSG00000125398	181.284	105.025	1.72611	0.579337	0.78753	9.52e-06	0.00017483	SOX9		SRY-box 9 [Source:HGNC Symbol;Acc:HGNC:11204]
ENSG00000167799	281.851	163.322	1.72574	0.579461	0.78722	5.11e-06	0.0001014	NUDT8		nudix hydrolase 8 [Source:HGNC Symbol;Acc:HGNC:8055]
ENSG00000154079	137.481	79.6648	1.72574	0.57946	0.78722	0.00012677	0.00166	SDHAF4		succinate dehydrogenase complex assembly factor 4 [Source:HGNC Symbol;Acc:HGNC:20957]
ENSG00000130731	3064.34	1776.03	1.72539	0.579579	0.78692	0.00047879	0.005177	METTL26		methyltransferase like 26 [Source:HGNC Symbol;Acc:HGNC:14141]
ENSG00000235706	122.28	70.8906	1.72491	0.57974	0.78652	0.00041197	0.0045661	DICER1-AS1		DICER1 antisense RNA 1 [Source:HGNC Symbol;Acc:HGNC:43017]
ENSG00000073060	3679.01	2134.13	1.72389	0.580083	0.78567	1.12e-12	1.04e-10	SCARB1		scavenger receptor class B member 1 [Source:HGNC Symbol;Acc:HGNC:1664]
ENSG00000165948	435.429	252.824	1.72226	0.580631	0.78431	0.00043838	0.0048073	IFI27L1		interferon alpha inducible protein 27 like 1 [Source:HGNC Symbol;Acc:HGNC:19754]
ENSG00000141562	1401.78	814.356	1.72133	0.580945	0.78353	1.04e-09	5.64e-08	NARF		nuclear prelamin A recognition factor [Source:HGNC Symbol;Acc:HGNC:29916]
ENSG00000162517	752.746	437.359	1.72112	0.581018	0.78335	0.001676	0.014889	PEF1		penta-EF-hand domain containing 1 [Source:HGNC Symbol;Acc:HGNC:30009]
ENSG00000104973	1094.98	636.352	1.72072	0.581152	0.78301	2.68e-10	1.67e-08	MED25		mediator complex subunit 25 [Source:HGNC Symbol;Acc:HGNC:28845]
ENSG00000126458	971.327	564.766	1.71987	0.581438	0.7823	7.26e-05	0.0010191	RRAS		RAS related [Source:HGNC Symbol;Acc:HGNC:10447]
ENSG00000157020	3888.71	2265.67	1.71636	0.582627	0.77936	3.3e-12	2.87e-10	SEC13		SEC13 homolog, nuclear pore and COPII coat complex component [Source:HGNC Symbol;Acc:HGNC:10697]
ENSG00000125995	856.416	499.162	1.71571	0.58285	0.7788	0.0060765	0.043036	ROMO1		reactive oxygen species modulator 1 [Source:HGNC Symbol;Acc:HGNC:16185]
ENSG00000013810	2834.06	1652.2	1.71533	0.582979	0.77848	5.23e-12	4.38e-10	TACC3		transforming acidic coiled-coil containing protein 3 [Source:HGNC Symbol;Acc:HGNC:11524]
ENSG00000149016	356.101	207.651	1.7149	0.583125	0.77812	9.73e-05	0.0013174	TUT1		terminal uridylyl transferase 1, U6 snRNA-specific [Source:HGNC Symbol;Acc:HGNC:26184]
ENSG00000242071	248.952	145.244	1.71402	0.583422	0.77739	0.00040216	0.00448	RPL7AP6		ribosomal protein L7a pseudogene 6 [Source:HGNC Symbol;Acc:HGNC:19785]
ENSG00000196205	1651.92	963.913	1.71377	0.58351	0.77717	5.51e-11	3.88e-09	EEF1A1P5		eukaryotic translation elongation factor 1 alpha 1 pseudogene 5 [Source:HGNC Symbol;Acc:HGNC:3200]
ENSG00000189334	461.337	269.204	1.71371	0.58353	0.77712	2.55e-05	0.0004184	S100A14		S100 calcium binding protein A14 [Source:HGNC Symbol;Acc:HGNC:18901]
ENSG00000185000	726.638	424.034	1.71363	0.583556	0.77706	3.06e-07	8.74e-06	DGAT1		diacylglycerol O-acyltransferase 1 [Source:HGNC Symbol;Acc:HGNC:2843]
ENSG00000197763	419.006	244.653	1.71266	0.583888	0.77624	7.26e-08	2.43e-06	TXNRD3		thioredoxin reductase 3 [Source:HGNC Symbol;Acc:HGNC:20667]
ENSG00000198839	510.461	298.074	1.71253	0.583931	0.77613	3.71e-08	1.36e-06	ZNF277		zinc finger protein 277 [Source:HGNC Symbol;Acc:HGNC:13070]
ENSG00000151006	157.823	92.2109	1.71155	0.584266	0.7753	6.65e-05	0.00094448	PRSS53		serine protease 53 [Source:HGNC Symbol;Acc:HGNC:34407]
ENSG00000072422	716.394	418.77	1.71071	0.584553	0.7746	4.93e-08	1.74e-06	RHOBTB1		Rho related BTB domain containing 1 [Source:HGNC Symbol;Acc:HGNC:18738]
ENSG00000243364	165.142	96.5436	1.71054	0.584609	0.77446	0.0016799	0.01491	EFNA4		ephrin A4 [Source:HGNC Symbol;Acc:HGNC:3224]
ENSG00000172663	312.435	182.723	1.70989	0.584834	0.7739	0.0028989	0.023539	TMEM134		transmembrane protein 134 [Source:HGNC Symbol;Acc:HGNC:26142]
ENSG00000166441	25594.4	14971.7	1.70952	0.584959	0.77359	0.0012398	0.011623	RPL27A		ribosomal protein L27a [Source:HGNC Symbol;Acc:HGNC:10329]
ENSG00000146278	480.771	281.315	1.70901	0.585133	0.77316	3.36e-08	1.24e-06	PNRC1		proline rich nuclear receptor coactivator 1 [Source:HGNC Symbol;Acc:HGNC:17278]
ENSG00000204592	4788.91	2802.45	1.70883	0.585197	0.77301	2.66e-12	2.36e-10	HLA-E		major histocompatibility complex, class I, E [Source:HGNC Symbol;Acc:HGNC:4962]
ENSG00000205517	1119.71	655.314	1.70866	0.585255	0.77286	2.29e-09	1.15e-07	RGL3		ral guanine nucleotide dissociation stimulator like 3 [Source:HGNC Symbol;Acc:HGNC:30282]
ENSG00000118418	1036.08	606.61	1.70798	0.585488	0.77229	0.00036048	0.0040896	HMGN3		high mobility group nucleosomal binding domain 3 [Source:HGNC Symbol;Acc:HGNC:12312]
ENSG00000100417	477.365	279.619	1.7072	0.585756	0.77163	2.82e-06	6.04e-05	PMM1		phosphomannomutase 1 [Source:HGNC Symbol;Acc:HGNC:9114]
ENSG00000205593	132.354	77.5302	1.70713	0.585777	0.77158	0.000261	0.0031087	DENND6B		DENN domain containing 6B [Source:HGNC Symbol;Acc:HGNC:32690]
ENSG00000117016	105.855	62.0193	1.70681	0.58589	0.7713	0.0058432	0.041722	RIMS3		regulating synaptic membrane exocytosis 3 [Source:HGNC Symbol;Acc:HGNC:21292]
ENSG00000105641	156.396	91.6773	1.70594	0.586189	0.77056	0.00012319	0.0016189	SLC5A5		solute carrier family 5 member 5 [Source:HGNC Symbol;Acc:HGNC:11040]
ENSG00000140464	588.118	344.763	1.70586	0.586213	0.7705	6.01e-09	2.75e-07	PML		promyelocytic leukemia [Source:HGNC Symbol;Acc:HGNC:9113]
ENSG00000235316	91.9049	53.8887	1.70546	0.586353	0.77016	0.0010807	0.010344	DUSP8P5		dual specificity phosphatase 8 pseudogene 5 [Source:HGNC Symbol;Acc:HGNC:45003]
ENSG00000172057	503.478	295.622	1.70311	0.58716	0.76817	2.87e-06	6.12e-05	ORMDL3		ORMDL sphingolipid biosynthesis regulator 3 [Source:HGNC Symbol;Acc:HGNC:16038]
ENSG00000213930	240.386	141.16	1.70293	0.587224	0.76802	7.89e-06	0.00014789	GALT		galactose-1-phosphate uridylyltransferase [Source:HGNC Symbol;Acc:HGNC:4135]
ENSG00000274602	276.997	162.694	1.70257	0.587349	0.76771	2.47e-05	0.00040738	PI4KAP1		phosphatidylinositol 4-kinase alpha pseudogene 1 [Source:HGNC Symbol;Acc:HGNC:33576]
ENSG00000197956	8930.32	5245.64	1.70243	0.587396	0.76759	0.0020572	0.017655	S100A6		S100 calcium binding protein A6 [Source:HGNC Symbol;Acc:HGNC:10496]
ENSG00000184277	912.69	536.465	1.7013	0.587784	0.76664	8.26e-10	4.58e-08	TM2D3		TM2 domain containing 3 [Source:HGNC Symbol;Acc:HGNC:24128]
ENSG00000169100	21449.1	12621.6	1.69939	0.588445	0.76502	9.6e-12	7.61e-10	SLC25A6		solute carrier family 25 member 6 [Source:HGNC Symbol;Acc:HGNC:10992]
ENSG00000198758	1180.36	694.773	1.69892	0.588609	0.76462	4.28e-10	2.54e-08	EPS8L3		EPS8 like 3 [Source:HGNC Symbol;Acc:HGNC:21297]
ENSG00000127585	2684.89	1580.66	1.69859	0.588725	0.76433	3.54e-12	3.05e-10	FBXL16		F-box and leucine rich repeat protein 16 [Source:HGNC Symbol;Acc:HGNC:14150]
ENSG00000223573	842.728	496.226	1.69828	0.588833	0.76407	1.95e-09	9.93e-08	TINCR		TINCR ubiquitin domain containing [Source:HGNC Symbol;Acc:HGNC:14607]
ENSG00000149571	113.035	66.5658	1.6981	0.588894	0.76392	0.00052586	0.0056092	KIRREL3		kirre like nephrin family adhesion molecule 3 [Source:HGNC Symbol;Acc:HGNC:23204]
ENSG00000133247	764.664	450.675	1.69671	0.589376	0.76274	3.98e-09	1.9e-07	KMT5C		lysine methyltransferase 5C [Source:HGNC Symbol;Acc:HGNC:28405]
ENSG00000167658	112201	66166.7	1.69573	0.589715	0.76191	5.62e-13	5.43e-11	EEF2		eukaryotic translation elongation factor 2 [Source:HGNC Symbol;Acc:HGNC:3214]
ENSG00000166140	1338.1	790.675	1.69235	0.590894	0.75903	3.25e-05	0.00051461	ZFYVE19		zinc finger FYVE-type containing 19 [Source:HGNC Symbol;Acc:HGNC:20758]
ENSG00000154328	325.088	192.111	1.69219	0.590952	0.75889	2.22e-06	4.89e-05	NEIL2		nei like DNA glycosylase 2 [Source:HGNC Symbol;Acc:HGNC:18956]
ENSG00000213420	232.731	137.621	1.6911	0.591329	0.75797	1.42e-05	0.00025089	GPC2		glypican 2 [Source:HGNC Symbol;Acc:HGNC:4450]
ENSG00000166965	3511.68	2077.3	1.6905	0.59154	0.75745	1.07e-11	8.37e-10	RCCD1		RCC1 domain containing 1 [Source:HGNC Symbol;Acc:HGNC:30457]
ENSG00000169598	112.771	66.7147	1.69035	0.591594	0.75732	0.00046111	0.0050136	DFFB		DNA fragmentation factor subunit beta [Source:HGNC Symbol;Acc:HGNC:2773]
ENSG00000161682	119.728	70.8575	1.6897	0.591819	0.75677	0.00020073	0.0024761	FAM171A2		family with sequence similarity 171 member A2 [Source:HGNC Symbol;Acc:HGNC:30480]
ENSG00000247092	150.857	89.2805	1.6897	0.591823	0.75676	0.00084061	0.0083395	SNHG10		small nucleolar RNA host gene 10 [Source:HGNC Symbol;Acc:HGNC:27510]
ENSG00000196787	332.84	197.126	1.68846	0.592255	0.75571	0.0051312	0.037559	HIST1H2AG		histone cluster 1 H2A family member g [Source:HGNC Symbol;Acc:HGNC:4737]
ENSG00000204228	855.277	506.729	1.68784	0.592474	0.75518	0.00082472	0.0082039	HSD17B8		hydroxysteroid 17-beta dehydrogenase 8 [Source:HGNC Symbol;Acc:HGNC:3554]
ENSG00000121851	137.298	81.3937	1.68684	0.592825	0.75432	0.0037641	0.029187	POLR3GL		RNA polymerase III subunit G like [Source:HGNC Symbol;Acc:HGNC:28466]
ENSG00000245849	217.619	129.013	1.68681	0.592836	0.75429	0.0001452	0.0018698	RAD51-AS1		RAD51 antisense RNA 1 [Source:HGNC Symbol;Acc:HGNC:48621]
ENSG00000187266	437.613	259.493	1.68642	0.592972	0.75396	2.91e-07	8.37e-06	EPOR		erythropoietin receptor [Source:HGNC Symbol;Acc:HGNC:3416]
ENSG00000196878	5452.11	3235.61	1.68503	0.59346	0.75278	6.26e-12	5.15e-10	LAMB3		laminin subunit beta 3 [Source:HGNC Symbol;Acc:HGNC:6490]
ENSG00000188610	560.366	332.701	1.68429	0.593721	0.75214	3.73e-08	1.36e-06	FAM72B		family with sequence similarity 72 member B [Source:HGNC Symbol;Acc:HGNC:24805]
ENSG00000188483	894.959	531.401	1.68415	0.593771	0.75202	1.78e-09	9.12e-08	IER5L		immediate early response 5 like [Source:HGNC Symbol;Acc:HGNC:23679]
ENSG00000118181	17405.3	10336.9	1.68379	0.593897	0.75172	1.93e-05	0.00032845	RPS25		ribosomal protein S25 [Source:HGNC Symbol;Acc:HGNC:10413]
ENSG00000112511	1311.58	779.005	1.68366	0.593945	0.7516	6.26e-10	3.57e-08	PHF1		PHD finger protein 1 [Source:HGNC Symbol;Acc:HGNC:8919]
ENSG00000105204	194.989	115.819	1.68356	0.593979	0.75152	0.00059185	0.0061756	DYRK1B		dual specificity tyrosine phosphorylation regulated kinase 1B [Source:HGNC Symbol;Acc:HGNC:3092]
ENSG00000125772	2091.83	1243.15	1.68269	0.594287	0.75077	5.57e-11	3.92e-09	GPCPD1		glycerophosphocholine phosphodiesterase 1 [Source:HGNC Symbol;Acc:HGNC:26957]
ENSG00000139428	500.235	297.431	1.68185	0.594582	0.75005	0.00065209	0.0067036	MMAB		methylmalonic aciduria (cobalamin deficiency) cblB type [Source:HGNC Symbol;Acc:HGNC:19331]
ENSG00000075826	463.744	275.902	1.68083	0.594945	0.74917	1.92e-07	5.75e-06	SEC31B		SEC31 homolog B, COPII coat complex component [Source:HGNC Symbol;Acc:HGNC:23197]
ENSG00000159674	2062.61	1227.39	1.68048	0.595067	0.74888	1.55e-10	1.02e-08	SPON2		spondin 2 [Source:HGNC Symbol;Acc:HGNC:11253]
ENSG00000141741	285.907	170.147	1.68035	0.595113	0.74876	1.38e-05	0.00024387	MIEN1		migration and invasion enhancer 1 [Source:HGNC Symbol;Acc:HGNC:28230]
ENSG00000078319	305.24	181.657	1.68031	0.595128	0.74873	2.41e-06	5.26e-05	PMS2P1		PMS1 homolog 2, mismatch repair system component pseudogene 1 [Source:HGNC Symbol;Acc:HGNC:9123]
ENSG00000102996	3461.64	2061.65	1.67906	0.59557	0.74766	1.29e-11	9.97e-10	MMP15		matrix metallopeptidase 15 [Source:HGNC Symbol;Acc:HGNC:7161]
ENSG00000013364	2453.98	1461.89	1.67863	0.595725	0.74728	2.41e-06	5.27e-05	MVP		major vault protein [Source:HGNC Symbol;Acc:HGNC:7531]
ENSG00000185499	1544.86	920.382	1.6785	0.595771	0.74717	1.16e-06	2.77e-05	MUC1		mucin 1, cell surface associated [Source:HGNC Symbol;Acc:HGNC:7508]
ENSG00000197363	224.635	133.842	1.67835	0.595823	0.74704	0.0007807	0.0077941	ZNF517		zinc finger protein 517 [Source:HGNC Symbol;Acc:HGNC:27984]
ENSG00000185269	610.95	364.107	1.67794	0.595968	0.74669	1.95e-05	0.00033056	NOTUM		notum, palmitoleoyl-protein carboxylesterase [Source:HGNC Symbol;Acc:HGNC:27106]
ENSG00000131459	1697.5	1011.71	1.67785	0.596001	0.74661	1.61e-10	1.06e-08	GFPT2		glutamine-fructose-6-phosphate transaminase 2 [Source:HGNC Symbol;Acc:HGNC:4242]
ENSG00000213672	1564.7	932.788	1.67745	0.596144	0.74627	1.9e-10	1.23e-08	NCKIPSD		NCK interacting protein with SH3 domain [Source:HGNC Symbol;Acc:HGNC:15486]
ENSG00000136156	2680.09	1599.38	1.67571	0.596763	0.74477	3.87e-11	2.81e-09	ITM2B		integral membrane protein 2B [Source:HGNC Symbol;Acc:HGNC:6174]
ENSG00000103254	755.096	450.752	1.67519	0.596947	0.74433	0.00030441	0.0035518	FAM173A		family with sequence similarity 173 member A [Source:HGNC Symbol;Acc:HGNC:14152]
ENSG00000130475	1002.72	599.135	1.67361	0.597511	0.74296	2.6e-09	1.29e-07	FCHO1		FCH domain only 1 [Source:HGNC Symbol;Acc:HGNC:29002]
ENSG00000228502	93.5021	55.8698	1.67357	0.597525	0.74293	0.0014084	0.012911	EEF1A1P11		eukaryotic translation elongation factor 1 alpha 1 pseudogene 11 [Source:HGNC Symbol;Acc:HGNC:3206]
ENSG00000079308	185.751	110.991	1.67358	0.597523	0.74293	3.21e-05	0.00051017	TNS1		tensin 1 [Source:HGNC Symbol;Acc:HGNC:11973]
ENSG00000112667	1147.17	686.188	1.6718	0.598159	0.7414	0.0039158	0.030159	DNPH1		2'-deoxynucleoside 5'-phosphate N-hydrolase 1 [Source:HGNC Symbol;Acc:HGNC:21218]
ENSG00000198695	19232	11503.9	1.67178	0.598164	0.74139	0.0015593	0.014042	MT-ND6		mitochondrially encoded NADH:ubiquinone oxidoreductase core subunit 6 [Source:HGNC Symbol;Acc:HGNC:7462]
ENSG00000173511	1221.6	731.038	1.67105	0.598426	0.74076	0.00038533	0.0043271	VEGFB		vascular endothelial growth factor B [Source:HGNC Symbol;Acc:HGNC:12681]
ENSG00000105048	868.322	519.752	1.67065	0.59857	0.74041	0.00052733	0.0056141	TNNT1		troponin T1, slow skeletal type [Source:HGNC Symbol;Acc:HGNC:11948]
ENSG00000107960	374.023	224.07	1.66922	0.599081	0.73918	7.24e-07	1.84e-05	STN1		STN1, CST complex subunit [Source:HGNC Symbol;Acc:HGNC:26200]
ENSG00000184481	632.98	379.39	1.66841	0.599371	0.73848	2.6e-08	9.84e-07	FOXO4		forkhead box O4 [Source:HGNC Symbol;Acc:HGNC:7139]
ENSG00000073605	351.083	210.561	1.66736	0.599749	0.73757	1.38e-06	3.22e-05	GSDMB		gasdermin B [Source:HGNC Symbol;Acc:HGNC:23690]
ENSG00000167280	1462.06	876.878	1.66735	0.599754	0.73756	6.04e-10	3.46e-08	ENGASE		endo-beta-N-acetylglucosaminidase [Source:HGNC Symbol;Acc:HGNC:24622]
ENSG00000117650	2431.31	1459.06	1.66635	0.600114	0.73669	6.13e-11	4.28e-09	NEK2		NIMA related kinase 2 [Source:HGNC Symbol;Acc:HGNC:7745]
ENSG00000156508	187785	112739	1.66567	0.60036	0.7361	5.98e-12	4.94e-10	EEF1A1		eukaryotic translation elongation factor 1 alpha 1 [Source:HGNC Symbol;Acc:HGNC:3189]
ENSG00000234745	6129.8	3680.44	1.66551	0.600418	0.73596	2.58e-07	7.52e-06	HLA-B		major histocompatibility complex, class I, B [Source:HGNC Symbol;Acc:HGNC:4932]
ENSG00000065057	495.154	297.44	1.66472	0.600702	0.73528	9.08e-05	0.0012405	NTHL1		nth like DNA glycosylase 1 [Source:HGNC Symbol;Acc:HGNC:8028]
ENSG00000119801	1023.41	614.98	1.66414	0.600912	0.73477	4.45e-09	2.1e-07	YPEL5		yippee like 5 [Source:HGNC Symbol;Acc:HGNC:18329]
ENSG00000168476	2573.44	1546.67	1.66386	0.601011	0.73454	4.19e-07	1.15e-05	REEP4		receptor accessory protein 4 [Source:HGNC Symbol;Acc:HGNC:26176]
ENSG00000186198	114.485	68.8292	1.66332	0.601208	0.73406	0.0010592	0.010167	SLC51B		solute carrier family 51 beta subunit [Source:HGNC Symbol;Acc:HGNC:29956]
ENSG00000185262	1139.22	685.011	1.66307	0.601298	0.73385	9.76e-05	0.0013208	UBALD2		UBA like domain containing 2 [Source:HGNC Symbol;Acc:HGNC:28438]
ENSG00000237649	2625.53	1579.14	1.66263	0.601458	0.73346	8.51e-11	5.77e-09	KIFC1		kinesin family member C1 [Source:HGNC Symbol;Acc:HGNC:6389]
ENSG00000187017	5238.28	3155.77	1.6599	0.602444	0.7311	3.81e-07	1.05e-05	ESPN		espin [Source:HGNC Symbol;Acc:HGNC:13281]
ENSG00000177954	14684.7	8851.26	1.65905	0.602754	0.73036	0.0063251	0.044502	RPS27		ribosomal protein S27 [Source:HGNC Symbol;Acc:HGNC:10416]
ENSG00000174473	88.9357	53.6156	1.65876	0.602858	0.73011	0.0026048	0.02152	GALNTL6		polypeptide N-acetylgalactosaminyltransferase like 6 [Source:HGNC Symbol;Acc:HGNC:33844]
ENSG00000104805	4366.91	2632.62	1.65877	0.602857	0.73011	3.8e-08	1.39e-06	NUCB1		nucleobindin 1 [Source:HGNC Symbol;Acc:HGNC:8043]
ENSG00000168612	378.878	228.613	1.65729	0.603394	0.72883	7.6e-07	1.91e-05	ZSWIM1		zinc finger SWIM-type containing 1 [Source:HGNC Symbol;Acc:HGNC:16155]
ENSG00000143554	719.435	434.168	1.65704	0.603484	0.72861	1.87e-08	7.39e-07	SLC27A3		solute carrier family 27 member 3 [Source:HGNC Symbol;Acc:HGNC:10997]
ENSG00000171246	6802.29	4105.14	1.65702	0.603495	0.72859	1.59e-06	3.65e-05	NPTX1		neuronal pentraxin 1 [Source:HGNC Symbol;Acc:HGNC:7952]
ENSG00000234912	178.924	108.079	1.65549	0.604051	0.72726	0.00018596	0.0023155	SNHG20		small nucleolar RNA host gene 20 [Source:HGNC Symbol;Acc:HGNC:33099]
ENSG00000163435	817.335	493.771	1.65529	0.604123	0.72709	1.22e-08	5.05e-07	ELF3		E74 like ETS transcription factor 3 [Source:HGNC Symbol;Acc:HGNC:3318]
ENSG00000162601	387.604	234.304	1.65428	0.604493	0.7262	4.87e-07	1.32e-05	MYSM1		Myb like, SWIRM and MPN domains 1 [Source:HGNC Symbol;Acc:HGNC:29401]
ENSG00000115425	91.13	55.1065	1.65371	0.604702	0.7257	0.0019653	0.016963	PECR		peroxisomal trans-2-enoyl-CoA reductase [Source:HGNC Symbol;Acc:HGNC:18281]
ENSG00000176182	239.667	145.028	1.65256	0.605122	0.7247	0.0011605	0.011012	MYPOP		Myb related transcription factor, partner of profilin [Source:HGNC Symbol;Acc:HGNC:20178]
ENSG00000105287	500.667	303.198	1.65129	0.605587	0.72359	2.45e-07	7.17e-06	PRKD2		protein kinase D2 [Source:HGNC Symbol;Acc:HGNC:17293]
ENSG00000172273	744.906	451.205	1.65093	0.60572	0.72328	3.09e-08	1.15e-06	HINFP		histone H4 transcription factor [Source:HGNC Symbol;Acc:HGNC:17850]
ENSG00000126091	131.197	79.4729	1.65084	0.605753	0.7232	0.00069663	0.0071	ST3GAL3		ST3 beta-galactoside alpha-2,3-sialyltransferase 3 [Source:HGNC Symbol;Acc:HGNC:10866]
ENSG00000115041	450.925	273.176	1.65068	0.605812	0.72306	6.01e-07	1.59e-05	KCNIP3		potassium voltage-gated channel interacting protein 3 [Source:HGNC Symbol;Acc:HGNC:15523]
ENSG00000011638	300.267	182	1.64981	0.606129	0.7223	3.72e-06	7.7e-05	TMEM159		transmembrane protein 159 [Source:HGNC Symbol;Acc:HGNC:30136]
ENSG00000110171	594.955	360.654	1.64966	0.606187	0.72216	3.03e-06	6.41e-05	TRIM3		tripartite motif containing 3 [Source:HGNC Symbol;Acc:HGNC:10064]
ENSG00000164751	432.57	262.28	1.64927	0.606329	0.72183	5.77e-07	1.53e-05	PEX2		peroxisomal biogenesis factor 2 [Source:HGNC Symbol;Acc:HGNC:9717]
ENSG00000186815	2435.79	1478.04	1.64799	0.606801	0.7207	2.06e-10	1.32e-08	TPCN1		two pore segment channel 1 [Source:HGNC Symbol;Acc:HGNC:18182]
ENSG00000251151	88.2566	53.5592	1.64783	0.606857	0.72057	0.0038093	0.029469	HOXC-AS3		HOXC cluster antisense RNA 3 [Source:HGNC Symbol;Acc:HGNC:43751]
ENSG00000125352	372.966	226.393	1.64743	0.607007	0.72022	1.93e-06	4.33e-05	RNF113A		ring finger protein 113A [Source:HGNC Symbol;Acc:HGNC:12974]
ENSG00000162300	132.622	80.5125	1.64723	0.60708	0.72004	0.00034627	0.0039595	ZFPL1		zinc finger protein like 1 [Source:HGNC Symbol;Acc:HGNC:12868]
ENSG00000147383	516.219	313.487	1.6467	0.607276	0.71958	5.55e-06	0.00010892	NSDHL		NAD(P) dependent steroid dehydrogenase-like [Source:HGNC Symbol;Acc:HGNC:13398]
ENSG00000185686	267.01	162.289	1.64528	0.6078	0.71833	1.26e-05	0.00022404	PRAME		preferentially expressed antigen in melanoma [Source:HGNC Symbol;Acc:HGNC:9336]
ENSG00000114268	621.528	377.879	1.64478	0.607984	0.7179	1.22e-07	3.85e-06	PFKFB4		6-phosphofructo-2-kinase/fructose-2,6-biphosphatase 4 [Source:HGNC Symbol;Acc:HGNC:8875]
ENSG00000168936	829.504	504.887	1.64295	0.608662	0.71629	1.26e-08	5.21e-07	TMEM129		transmembrane protein 129 [Source:HGNC Symbol;Acc:HGNC:25137]
ENSG00000171222	602.188	366.837	1.64157	0.609174	0.71507	0.0019859	0.017132	SCAND1		SCAN domain containing 1 [Source:HGNC Symbol;Acc:HGNC:10566]
ENSG00000166002	990.314	603.4	1.64122	0.609302	0.71477	1.07e-08	4.56e-07	SMCO4		single-pass membrane protein with coiled-coil domains 4 [Source:HGNC Symbol;Acc:HGNC:24810]
ENSG00000070759	245.592	149.642	1.6412	0.60931	0.71475	1.94e-05	0.00032845	TESK2		testis associated actin remodelling kinase 2 [Source:HGNC Symbol;Acc:HGNC:11732]
ENSG00000106133	71.042	43.3078	1.6404	0.609608	0.71405	0.005224	0.038113	NSUN5P2		NOP2/Sun RNA methyltransferase family member 5 pseudogene 2 [Source:HGNC Symbol;Acc:HGNC:16609]
ENSG00000114416	4303.86	2623.99	1.6402	0.609684	0.71387	9.08e-11	6.14e-09	FXR1		FMR1 autosomal homolog 1 [Source:HGNC Symbol;Acc:HGNC:4023]
ENSG00000162496	609.571	371.65	1.64017	0.609691	0.71385	1.06e-05	0.00019113	DHRS3		dehydrogenase/reductase 3 [Source:HGNC Symbol;Acc:HGNC:17693]
ENSG00000111669	14267.9	8699.83	1.64002	0.60975	0.71371	6.25e-07	1.64e-05	TPI1		triosephosphate isomerase 1 [Source:HGNC Symbol;Acc:HGNC:12009]
ENSG00000142102	1317.7	803.982	1.63896	0.610142	0.71278	3.27e-05	0.00051704	PGGHG		protein-glucosylgalactosylhydroxylysine glucosidase [Source:HGNC Symbol;Acc:HGNC:26210]
ENSG00000055950	750.331	457.991	1.63831	0.610385	0.71221	0.00058023	0.0060721	MRPL43		mitochondrial ribosomal protein L43 [Source:HGNC Symbol;Acc:HGNC:14517]
ENSG00000185519	545.319	333.517	1.63506	0.6116	0.70934	0.0005901	0.0061637	FAM131C		family with sequence similarity 131 member C [Source:HGNC Symbol;Acc:HGNC:26717]
ENSG00000108479	881.725	539.858	1.63325	0.612275	0.70775	6.28e-06	0.00012152	GALK1		galactokinase 1 [Source:HGNC Symbol;Acc:HGNC:4118]
ENSG00000185033	1412.2	865.077	1.63245	0.612576	0.70704	1.02e-09	5.57e-08	SEMA4B		semaphorin 4B [Source:HGNC Symbol;Acc:HGNC:10730]
ENSG00000169174	11907	7296.93	1.63178	0.612827	0.70645	2.6e-11	1.93e-09	PCSK9		proprotein convertase subtilisin/kexin type 9 [Source:HGNC Symbol;Acc:HGNC:20001]
ENSG00000184205	1276.78	782.717	1.63122	0.61304	0.70595	3.51e-09	1.69e-07	TSPYL2		TSPY like 2 [Source:HGNC Symbol;Acc:HGNC:24358]
ENSG00000168101	413.168	253.389	1.63057	0.613283	0.70537	5.4e-05	0.00079067	NUDT16L1		nudix hydrolase 16 like 1 [Source:HGNC Symbol;Acc:HGNC:28154]
ENSG00000130159	1016.71	623.542	1.63054	0.613292	0.70535	0.001143	0.010866	ECSIT		ECSIT signalling integrator [Source:HGNC Symbol;Acc:HGNC:29548]
ENSG00000111319	243.582	149.393	1.63048	0.613315	0.7053	3.39e-05	0.00053282	SCNN1A		sodium channel epithelial 1 alpha subunit [Source:HGNC Symbol;Acc:HGNC:10599]
ENSG00000138185	167.295	102.672	1.62941	0.613719	0.70435	0.0010741	0.01029	ENTPD1		ectonucleoside triphosphate diphosphohydrolase 1 [Source:HGNC Symbol;Acc:HGNC:3363]
ENSG00000089289	1220.25	749.063	1.62904	0.613858	0.70402	7.3e-09	3.26e-07	IGBP1		immunoglobulin binding protein 1 [Source:HGNC Symbol;Acc:HGNC:5461]
ENSG00000135451	2346.02	1440.88	1.62819	0.61418	0.70327	9.57e-10	5.24e-08	TROAP		trophinin associated protein [Source:HGNC Symbol;Acc:HGNC:12327]
ENSG00000168374	3791.43	2331.64	1.62608	0.614977	0.7014	3.23e-10	1.97e-08	ARF4		ADP ribosylation factor 4 [Source:HGNC Symbol;Acc:HGNC:655]
ENSG00000164535	805.621	495.439	1.62608	0.614978	0.70139	0.00038008	0.0042725	DAGLB		diacylglycerol lipase beta [Source:HGNC Symbol;Acc:HGNC:28923]
ENSG00000100227	2168.54	1334.17	1.62539	0.615238	0.70078	7.06e-10	3.98e-08	POLDIP3		DNA polymerase delta interacting protein 3 [Source:HGNC Symbol;Acc:HGNC:23782]
ENSG00000092010	957.251	589.292	1.62441	0.615609	0.69991	3.3e-08	1.22e-06	PSME1		proteasome activator subunit 1 [Source:HGNC Symbol;Acc:HGNC:9568]
ENSG00000243335	432.844	266.696	1.62298	0.616149	0.69865	6.32e-07	1.65e-05	KCTD7		potassium channel tetramerization domain containing 7 [Source:HGNC Symbol;Acc:HGNC:21957]
ENSG00000119943	316.907	195.309	1.62259	0.616298	0.6983	8.82e-06	0.00016323	PYROXD2		pyridine nucleotide-disulphide oxidoreductase domain 2 [Source:HGNC Symbol;Acc:HGNC:23517]
ENSG00000166851	2050.43	1265.53	1.62021	0.617203	0.69618	2.05e-09	1.04e-07	PLK1		polo like kinase 1 [Source:HGNC Symbol;Acc:HGNC:9077]
ENSG00000104823	1366.14	843.278	1.62003	0.617272	0.69602	0.00018551	0.0023116	ECH1		enoyl-CoA hydratase 1 [Source:HGNC Symbol;Acc:HGNC:3149]
ENSG00000238083	225.479	139.192	1.61991	0.617319	0.69591	0.00010342	0.001387	LRRC37A2		leucine rich repeat containing 37 member A2 [Source:HGNC Symbol;Acc:HGNC:32404]
ENSG00000167645	1320.22	815.371	1.61916	0.617603	0.69525	3.78e-08	1.38e-06	YIF1B		Yip1 interacting factor homolog B, membrane trafficking protein [Source:HGNC Symbol;Acc:HGNC:30511]
ENSG00000178104	704.163	435.002	1.61876	0.617757	0.69489	2.11e-05	0.00035434	PDE4DIP		phosphodiesterase 4D interacting protein [Source:HGNC Symbol;Acc:HGNC:15580]
ENSG00000134330	841.368	519.848	1.61849	0.61786	0.69465	5.95e-08	2.04e-06	IAH1		isoamyl acetate hydrolyzing esterase 1 (putative) [Source:HGNC Symbol;Acc:HGNC:27696]
ENSG00000130830	663.199	409.809	1.61831	0.617929	0.69449	2.32e-07	6.83e-06	MPP1		membrane palmitoylated protein 1 [Source:HGNC Symbol;Acc:HGNC:7219]
ENSG00000160211	2080.35	1285.53	1.61828	0.617941	0.69446	5.61e-09	2.57e-07	G6PD		glucose-6-phosphate dehydrogenase [Source:HGNC Symbol;Acc:HGNC:4057]
ENSG00000133433	95.6522	59.1277	1.61772	0.618154	0.69396	0.0040346	0.030937	GSTT2B		glutathione S-transferase theta 2B (gene/pseudogene) [Source:HGNC Symbol;Acc:HGNC:33437]
ENSG00000125347	252.241	155.968	1.61726	0.618329	0.69355	3.66e-05	0.00056892	IRF1		interferon regulatory factor 1 [Source:HGNC Symbol;Acc:HGNC:6116]
ENSG00000225697	3066.71	1896.81	1.61677	0.618516	0.69312	6.76e-08	2.28e-06	SLC26A6		solute carrier family 26 member 6 [Source:HGNC Symbol;Acc:HGNC:14472]
ENSG00000067840	1835.99	1135.96	1.61625	0.618716	0.69265	4.23e-08	1.52e-06	PDZD4		PDZ domain containing 4 [Source:HGNC Symbol;Acc:HGNC:21167]
ENSG00000132535	210.219	130.067	1.61624	0.61872	0.69264	0.00011965	0.0015793	DLG4		discs large MAGUK scaffold protein 4 [Source:HGNC Symbol;Acc:HGNC:2903]
ENSG00000124107	2322.47	1437.31	1.61585	0.618871	0.69229	0.0045553	0.034134	SLPI		secretory leukocyte peptidase inhibitor [Source:HGNC Symbol;Acc:HGNC:11092]
ENSG00000160908	274.619	170.159	1.6139	0.619618	0.69055	0.00018974	0.0023581	ZNF394		zinc finger protein 394 [Source:HGNC Symbol;Acc:HGNC:18832]
ENSG00000276180	268.702	166.493	1.61389	0.619621	0.69054	0.00010168	0.001367	HIST1H4I		histone cluster 1 H4 family member i [Source:HGNC Symbol;Acc:HGNC:4793]
ENSG00000067829	1264.35	783.489	1.61374	0.619677	0.69041	5.43e-06	0.00010699	IDH3G		isocitrate dehydrogenase 3 (NAD(+)) gamma [Source:HGNC Symbol;Acc:HGNC:5386]
ENSG00000225031	94.0137	58.2913	1.61283	0.62003	0.68959	0.0067539	0.046883	EIF4BP7		eukaryotic translation initiation factor 4B pseudogene 7 [Source:HGNC Symbol;Acc:HGNC:37940]
ENSG00000198034	21392.8	13266.1	1.61259	0.620121	0.68938	0.00026732	0.0031726	RPS4X		ribosomal protein S4 X-linked [Source:HGNC Symbol;Acc:HGNC:10424]
ENSG00000188290	4235.77	2627.12	1.61232	0.620223	0.68914	0.0024451	0.02044	HES4		hes family bHLH transcription factor 4 [Source:HGNC Symbol;Acc:HGNC:24149]
ENSG00000185201	1413.74	876.844	1.6123	0.620231	0.68912	0.00031959	0.0036926	IFITM2		interferon induced transmembrane protein 2 [Source:HGNC Symbol;Acc:HGNC:5413]
ENSG00000054148	4348.89	2697.56	1.61216	0.620287	0.68899	0.001163	0.011033	PHPT1		phosphohistidine phosphatase 1 [Source:HGNC Symbol;Acc:HGNC:30033]
ENSG00000184786	95.3222	59.1671	1.61107	0.620706	0.68802	0.0027732	0.022679	TCTE3		t-complex-associated-testis-expressed 3 [Source:HGNC Symbol;Acc:HGNC:11695]
ENSG00000132680	3290.98	2043.05	1.61082	0.620804	0.68779	4.69e-10	2.74e-08	KHDC4		KH domain containing 4, pre-mRNA splicing factor [Source:HGNC Symbol;Acc:HGNC:29145]
ENSG00000140006	197.552	122.647	1.61073	0.620835	0.68772	0.00021431	0.0026241	WDR89		WD repeat domain 89 [Source:HGNC Symbol;Acc:HGNC:20489]
ENSG00000102401	1654.96	1027.62	1.61049	0.620931	0.6875	3.46e-09	1.68e-07	ARMCX3		armadillo repeat containing X-linked 3 [Source:HGNC Symbol;Acc:HGNC:24065]
ENSG00000198918	11703.4	7271.64	1.60946	0.621327	0.68657	0.0013029	0.012108	RPL39		ribosomal protein L39 [Source:HGNC Symbol;Acc:HGNC:10350]
ENSG00000130529	314.301	195.33	1.60907	0.621476	0.68623	0.00015496	0.0019761	TRPM4		transient receptor potential cation channel subfamily M member 4 [Source:HGNC Symbol;Acc:HGNC:17993]
ENSG00000180340	447.048	277.841	1.60901	0.621502	0.68617	9.59e-07	2.36e-05	FZD2		frizzled class receptor 2 [Source:HGNC Symbol;Acc:HGNC:4040]
ENSG00000213722	845.104	525.417	1.60845	0.621718	0.68567	1.23e-06	2.91e-05	DDAH2		dimethylarginine dimethylaminohydrolase 2 [Source:HGNC Symbol;Acc:HGNC:2716]
ENSG00000147403	15207.6	9458.41	1.60784	0.621953	0.68512	3.26e-05	0.00051514	RPL10		ribosomal protein L10 [Source:HGNC Symbol;Acc:HGNC:10298]
ENSG00000198721	375.907	233.84	1.60754	0.622069	0.68485	0.0016725	0.014876	ECI2		enoyl-CoA delta isomerase 2 [Source:HGNC Symbol;Acc:HGNC:14601]
ENSG00000179523	142.394	88.5812	1.6075	0.622083	0.68482	0.0004619	0.0050189	EIF3J-DT		EIF3J divergent transcript [Source:HGNC Symbol;Acc:HGNC:48616]
ENSG00000173041	478.209	297.535	1.60724	0.622186	0.68458	1.28e-06	3.01e-05	ZNF680		zinc finger protein 680 [Source:HGNC Symbol;Acc:HGNC:26897]
ENSG00000068745	1886.5	1174.03	1.60686	0.622331	0.68424	4.23e-09	2e-07	IP6K2		inositol hexakisphosphate kinase 2 [Source:HGNC Symbol;Acc:HGNC:17313]
ENSG00000182481	4049.21	2520.25	1.60667	0.622407	0.68407	7.7e-10	4.3e-08	KPNA2		karyopherin subunit alpha 2 [Source:HGNC Symbol;Acc:HGNC:6395]
ENSG00000159479	1403.81	873.826	1.60651	0.622467	0.68393	1.8e-07	5.44e-06	MED8		mediator complex subunit 8 [Source:HGNC Symbol;Acc:HGNC:19971]
ENSG00000104765	3563.88	2220.42	1.60505	0.623034	0.68262	5.41e-10	3.12e-08	BNIP3L		BCL2 interacting protein 3 like [Source:HGNC Symbol;Acc:HGNC:1085]
ENSG00000064205	3056.29	1904.37	1.60488	0.623098	0.68247	2.76e-09	1.37e-07	WISP2		WNT1 inducible signaling pathway protein 2 [Source:HGNC Symbol;Acc:HGNC:12770]
ENSG00000160271	185.424	115.542	1.60481	0.623126	0.6824	0.00020192	0.0024881	RALGDS		ral guanine nucleotide dissociation stimulator [Source:HGNC Symbol;Acc:HGNC:9842]
ENSG00000184840	4785.77	2983.44	1.60411	0.623397	0.68178	8.04e-10	4.46e-08	TMED9		transmembrane p24 trafficking protein 9 [Source:HGNC Symbol;Acc:HGNC:24878]
ENSG00000100316	41109.1	25644.2	1.60305	0.62381	0.68082	9.65e-09	4.19e-07	RPL3		ribosomal protein L3 [Source:HGNC Symbol;Acc:HGNC:10332]
ENSG00000187609	1031.2	643.38	1.60279	0.623911	0.68059	2.3e-06	5.04e-05	EXD3		exonuclease 3'-5' domain containing 3 [Source:HGNC Symbol;Acc:HGNC:26023]
ENSG00000160867	352.11	219.713	1.60259	0.623991	0.6804	1.11e-05	0.00020092	FGFR4		fibroblast growth factor receptor 4 [Source:HGNC Symbol;Acc:HGNC:3691]
ENSG00000170379	108.103	67.4875	1.60182	0.62429	0.67971	0.0017193	0.015199	TCAF2		TRPM8 channel associated factor 2 [Source:HGNC Symbol;Acc:HGNC:26878]
ENSG00000174804	184.6	115.297	1.60109	0.624576	0.67905	0.00018338	0.0022876	FZD4		frizzled class receptor 4 [Source:HGNC Symbol;Acc:HGNC:4042]
ENSG00000177595	651.055	406.644	1.60104	0.624592	0.67901	0.00020936	0.0025702	PIDD1		p53-induced death domain protein 1 [Source:HGNC Symbol;Acc:HGNC:16491]
ENSG00000100003	91.5712	57.2023	1.60083	0.624676	0.67882	0.0045462	0.034073	SEC14L2		SEC14 like lipid binding 2 [Source:HGNC Symbol;Acc:HGNC:10699]
ENSG00000134324	805.235	503.024	1.60079	0.624692	0.67878	5.38e-07	1.44e-05	LPIN1		lipin 1 [Source:HGNC Symbol;Acc:HGNC:13345]
ENSG00000137414	1731.22	1082.06	1.59993	0.625028	0.67801	7.52e-06	0.00014204	FAM8A1		family with sequence similarity 8 member A1 [Source:HGNC Symbol;Acc:HGNC:16372]
ENSG00000107819	3661.07	2288.95	1.59946	0.625212	0.67758	1.15e-09	6.2e-08	SFXN3		sideroflexin 3 [Source:HGNC Symbol;Acc:HGNC:16087]
ENSG00000204231	1600.55	1001.63	1.59795	0.625803	0.67622	1.08e-08	4.57e-07	RXRB		retinoid X receptor beta [Source:HGNC Symbol;Acc:HGNC:10478]
ENSG00000133710	4042.78	2530.33	1.59773	0.625889	0.67602	1.31e-09	6.94e-08	SPINK5		serine peptidase inhibitor, Kazal type 5 [Source:HGNC Symbol;Acc:HGNC:15464]
ENSG00000172889	2131.81	1334.3	1.5977	0.6259	0.67599	0.0014293	0.013064	EGFL7		EGF like domain multiple 7 [Source:HGNC Symbol;Acc:HGNC:20594]
ENSG00000108474	220.167	137.844	1.59722	0.626089	0.67556	9.08e-05	0.0012405	PIGL		phosphatidylinositol glycan anchor biosynthesis class L [Source:HGNC Symbol;Acc:HGNC:8966]
ENSG00000111711	2674.86	1675.09	1.59685	0.626234	0.67523	1.56e-09	8.13e-08	GOLT1B		golgi transport 1B [Source:HGNC Symbol;Acc:HGNC:20175]
ENSG00000107821	686.372	429.911	1.59655	0.626352	0.67495	4.7e-07	1.28e-05	KAZALD1		Kazal type serine peptidase inhibitor domain 1 [Source:HGNC Symbol;Acc:HGNC:25460]
ENSG00000172053	5870.25	3677.86	1.5961	0.626525	0.67455	9.09e-10	4.99e-08	QARS		glutaminyl-tRNA synthetase [Source:HGNC Symbol;Acc:HGNC:9751]
ENSG00000125814	286.868	179.805	1.59544	0.626786	0.67396	2.49e-05	0.00041008	NAPB		NSF attachment protein beta [Source:HGNC Symbol;Acc:HGNC:15751]
ENSG00000204219	1077.71	675.686	1.59499	0.626963	0.67355	3.76e-07	1.04e-05	TCEA3		transcription elongation factor A3 [Source:HGNC Symbol;Acc:HGNC:11615]
ENSG00000147130	818.915	513.758	1.59397	0.627364	0.67263	8.22e-08	2.72e-06	ZMYM3		zinc finger MYM-type containing 3 [Source:HGNC Symbol;Acc:HGNC:13054]
ENSG00000167110	9459.86	5938.41	1.59299	0.627748	0.67174	2.66e-10	1.66e-08	GOLGA2		golgin A2 [Source:HGNC Symbol;Acc:HGNC:4425]
ENSG00000073350	3208.35	2014.24	1.59284	0.627811	0.6716	1.73e-09	8.92e-08	LLGL2		LLGL2, scribble cell polarity complex component [Source:HGNC Symbol;Acc:HGNC:6629]
ENSG00000154920	745.487	468.335	1.59178	0.628227	0.67064	2.47e-07	7.24e-06	EME1		essential meiotic structure-specific endonuclease 1 [Source:HGNC Symbol;Acc:HGNC:24965]
ENSG00000173805	188.917	118.735	1.59108	0.628505	0.67	0.00028451	0.0033431	HAP1		huntingtin associated protein 1 [Source:HGNC Symbol;Acc:HGNC:4812]
ENSG00000004799	2782.61	1749.55	1.59048	0.628742	0.66946	1.18e-09	6.34e-08	PDK4		pyruvate dehydrogenase kinase 4 [Source:HGNC Symbol;Acc:HGNC:8812]
ENSG00000206341	407.747	256.457	1.58993	0.62896	0.66896	0.00021554	0.0026343	HLA-H		major histocompatibility complex, class I, H (pseudogene) [Source:HGNC Symbol;Acc:HGNC:4965]
ENSG00000160446	899.796	566.998	1.58695	0.630141	0.66625	3.31e-07	9.35e-06	ZDHHC12		zinc finger DHHC-type containing 12 [Source:HGNC Symbol;Acc:HGNC:19159]
ENSG00000103024	1513.54	954.203	1.58618	0.630445	0.66556	0.0014574	0.013269	NME3		NME/NM23 nucleoside diphosphate kinase 3 [Source:HGNC Symbol;Acc:HGNC:7851]
ENSG00000156500	488.769	308.45	1.5846	0.631074	0.66412	2.11e-06	4.7e-05	FAM122C		family with sequence similarity 122C [Source:HGNC Symbol;Acc:HGNC:25202]
ENSG00000103356	888.374	560.676	1.58447	0.631125	0.664	8.44e-08	2.78e-06	EARS2		glutamyl-tRNA synthetase 2, mitochondrial [Source:HGNC Symbol;Acc:HGNC:29419]
ENSG00000115507	378.94	239.165	1.58443	0.631142	0.66396	9.25e-06	0.00017059	OTX1		orthodenticle homeobox 1 [Source:HGNC Symbol;Acc:HGNC:8521]
ENSG00000163541	1717.54	1084.04	1.5844	0.631155	0.66393	1.53e-08	6.2e-07	SUCLG1		succinate-CoA ligase alpha subunit [Source:HGNC Symbol;Acc:HGNC:11449]
ENSG00000185753	1305.2	823.924	1.58413	0.631261	0.66369	1.71e-08	6.83e-07	CXorf38		chromosome X open reading frame 38 [Source:HGNC Symbol;Acc:HGNC:28589]
ENSG00000175482	97.0389	61.2837	1.58344	0.631537	0.66306	0.0039802	0.030584	POLD4		DNA polymerase delta 4, accessory subunit [Source:HGNC Symbol;Acc:HGNC:14106]
ENSG00000123427	153.352	96.8749	1.58299	0.631717	0.66265	0.00060792	0.0063102	EEF1AKMT3		EEF1A lysine methyltransferase 3 [Source:HGNC Symbol;Acc:HGNC:24936]
ENSG00000079616	2213.34	1398.29	1.58289	0.631754	0.66256	1.02e-08	4.37e-07	KIF22		kinesin family member 22 [Source:HGNC Symbol;Acc:HGNC:6391]
ENSG00000185585	2183.58	1379.64	1.58272	0.631824	0.66241	8.4e-09	3.73e-07	OLFML2A		olfactomedin like 2A [Source:HGNC Symbol;Acc:HGNC:27270]
ENSG00000108298	17911.3	11325	1.58157	0.632282	0.66136	0.00014049	0.0018181	RPL19		ribosomal protein L19 [Source:HGNC Symbol;Acc:HGNC:10312]
ENSG00000178821	184.976	117.001	1.58097	0.632521	0.66081	0.00095614	0.009335	TMEM52		transmembrane protein 52 [Source:HGNC Symbol;Acc:HGNC:27916]
ENSG00000233822	293.067	185.38	1.5809	0.632552	0.66074	2.98e-05	0.00047847	HIST1H2BN		histone cluster 1 H2B family member n [Source:HGNC Symbol;Acc:HGNC:4749]
ENSG00000196743	722.278	456.907	1.5808	0.632591	0.66065	3.25e-07	9.22e-06	GM2A		GM2 ganglioside activator [Source:HGNC Symbol;Acc:HGNC:4367]
ENSG00000140534	1577.93	998.225	1.58074	0.632616	0.6606	1.06e-08	4.5e-07	TICRR		TOPBP1 interacting checkpoint and replication regulator [Source:HGNC Symbol;Acc:HGNC:28704]
ENSG00000143819	1999.18	1265.74	1.57946	0.633127	0.65943	1.45e-08	5.9e-07	EPHX1		epoxide hydrolase 1 [Source:HGNC Symbol;Acc:HGNC:3401]
ENSG00000169683	917.783	581.077	1.57945	0.633131	0.65942	2.13e-07	6.33e-06	LRRC45		leucine rich repeat containing 45 [Source:HGNC Symbol;Acc:HGNC:28302]
ENSG00000198740	826.799	523.719	1.57871	0.63343	0.65874	0.0008526	0.0084358	ZNF652		zinc finger protein 652 [Source:HGNC Symbol;Acc:HGNC:29147]
ENSG00000101400	990.736	627.878	1.57791	0.633749	0.65802	1.71e-07	5.2e-06	SNTA1		syntrophin alpha 1 [Source:HGNC Symbol;Acc:HGNC:11167]
ENSG00000155508	1214.51	769.694	1.57791	0.633749	0.65802	5.19e-08	1.81e-06	CNOT8		CCR4-NOT transcription complex subunit 8 [Source:HGNC Symbol;Acc:HGNC:9207]
ENSG00000196436	96.0309	60.8701	1.57764	0.633859	0.65777	0.0058358	0.041695	NPIPB15		nuclear pore complex interacting protein family member B15 [Source:HGNC Symbol;Acc:HGNC:34409]
ENSG00000006611	1482.77	940.23	1.57703	0.634103	0.65721	2.97e-08	1.12e-06	USH1C		USH1 protein network component harmonin [Source:HGNC Symbol;Acc:HGNC:12597]
ENSG00000105640	26482.9	16794.2	1.57691	0.634153	0.6571	0.0033337	0.026348	RPL18A		ribosomal protein L18a [Source:HGNC Symbol;Acc:HGNC:10311]
ENSG00000108848	5413.08	3433.44	1.57658	0.634286	0.6568	1.72e-09	8.87e-08	LUC7L3		LUC7 like 3 pre-mRNA splicing factor [Source:HGNC Symbol;Acc:HGNC:24309]
ENSG00000205542	14781.7	9376.52	1.57646	0.634334	0.65668	5.71e-05	0.00082929	TMSB4X		thymosin beta 4 X-linked [Source:HGNC Symbol;Acc:HGNC:11881]
ENSG00000167815	1922.35	1219.51	1.57633	0.634386	0.65657	1.09e-05	0.00019767	PRDX2		peroxiredoxin 2 [Source:HGNC Symbol;Acc:HGNC:9353]
ENSG00000165171	100.822	63.9691	1.5761	0.634476	0.65636	0.004944	0.036559	METTL27		methyltransferase like 27 [Source:HGNC Symbol;Acc:HGNC:19068]
ENSG00000163702	1002.48	636.395	1.57524	0.634822	0.65558	1.47e-07	4.55e-06	IL17RC		interleukin 17 receptor C [Source:HGNC Symbol;Acc:HGNC:18358]
ENSG00000084092	609.218	386.761	1.57518	0.634849	0.65552	2.12e-06	4.71e-05	NOA1		nitric oxide associated 1 [Source:HGNC Symbol;Acc:HGNC:28473]
ENSG00000111540	2998.57	1903.99	1.57488	0.634968	0.65524	3.13e-09	1.53e-07	RAB5B		RAB5B, member RAS oncogene family [Source:HGNC Symbol;Acc:HGNC:9784]
ENSG00000141959	7831.55	4973.63	1.57462	0.635075	0.655	2.01e-09	1.02e-07	PFKL		phosphofructokinase, liver type [Source:HGNC Symbol;Acc:HGNC:8876]
ENSG00000204580	1853.34	1177.46	1.57401	0.635318	0.65445	1.17e-08	4.88e-07	DDR1		discoidin domain receptor tyrosine kinase 1 [Source:HGNC Symbol;Acc:HGNC:2730]
ENSG00000120915	181.581	115.363	1.574	0.635323	0.65444	0.00028062	0.0033032	EPHX2		epoxide hydrolase 2 [Source:HGNC Symbol;Acc:HGNC:3402]
ENSG00000179399	116.04	73.7303	1.57385	0.635384	0.6543	0.0026745	0.022026	GPC5		glypican 5 [Source:HGNC Symbol;Acc:HGNC:4453]
ENSG00000108963	851.452	541.221	1.57321	0.635645	0.65371	1.5e-07	4.65e-06	DPH1		diphthamide biosynthesis 1 [Source:HGNC Symbol;Acc:HGNC:3003]
ENSG00000204618	240.767	153.05	1.57312	0.635679	0.65363	0.0001018	0.0013681	RNF39		ring finger protein 39 [Source:HGNC Symbol;Acc:HGNC:18064]
ENSG00000009950	1677.23	1066.3	1.57295	0.635749	0.65347	0.00012142	0.0015982	MLXIPL		MLX interacting protein like [Source:HGNC Symbol;Acc:HGNC:12744]
ENSG00000179029	464.072	295.06	1.5728	0.635808	0.65334	5.05e-06	0.00010034	TMEM107		transmembrane protein 107 [Source:HGNC Symbol;Acc:HGNC:28128]
ENSG00000136895	179.575	114.274	1.57143	0.636362	0.65208	0.0023849	0.020027	GARNL3		GTPase activating Rap/RanGAP domain like 3 [Source:HGNC Symbol;Acc:HGNC:25425]
ENSG00000163913	1058.56	673.64	1.5714	0.636373	0.65205	1.38e-07	4.31e-06	IFT122		intraflagellar transport 122 [Source:HGNC Symbol;Acc:HGNC:13556]
ENSG00000136295	4036.53	2570.45	1.57036	0.636797	0.6511	1.58e-09	8.26e-08	TTYH3		tweety family member 3 [Source:HGNC Symbol;Acc:HGNC:22222]
ENSG00000129219	552.059	351.637	1.56997	0.636956	0.65073	2.46e-06	5.34e-05	PLD2		phospholipase D2 [Source:HGNC Symbol;Acc:HGNC:9068]
ENSG00000165861	489.231	311.687	1.56962	0.637097	0.65041	3.03e-06	6.41e-05	ZFYVE1		zinc finger FYVE-type containing 1 [Source:HGNC Symbol;Acc:HGNC:13180]
ENSG00000112473	5673.35	3614.54	1.56959	0.637108	0.65039	5.08e-09	2.36e-07	SLC39A7		solute carrier family 39 member 7 [Source:HGNC Symbol;Acc:HGNC:4927]
ENSG00000168795	644.404	410.795	1.56868	0.637481	0.64955	1.72e-05	0.00029592	ZBTB5		zinc finger and BTB domain containing 5 [Source:HGNC Symbol;Acc:HGNC:23836]
ENSG00000113643	2984.56	1902.88	1.56845	0.637573	0.64934	7.94e-09	3.53e-07	RARS		arginyl-tRNA synthetase [Source:HGNC Symbol;Acc:HGNC:9870]
ENSG00000270170	575.641	367.019	1.56842	0.637583	0.64931	0.0010582	0.010164	NCBP2-AS2		NCBP2 antisense RNA 2 (head to head) [Source:HGNC Symbol;Acc:HGNC:25121]
ENSG00000183691	471.725	300.968	1.56736	0.638015	0.64834	1.78e-06	4.03e-05	NOG		noggin [Source:HGNC Symbol;Acc:HGNC:7866]
ENSG00000122026	13774.8	8789.51	1.56719	0.638086	0.64818	0.0064691	0.045247	RPL21		ribosomal protein L21 [Source:HGNC Symbol;Acc:HGNC:10313]
ENSG00000204351	3008.88	1920.41	1.56679	0.638246	0.64782	9.56e-09	4.15e-07	SKIV2L		Ski2 like RNA helicase [Source:HGNC Symbol;Acc:HGNC:10898]
ENSG00000100243	2223.71	1419.53	1.5665	0.638364	0.64755	1.1e-08	4.65e-07	CYB5R3		cytochrome b5 reductase 3 [Source:HGNC Symbol;Acc:HGNC:2873]
ENSG00000175701	248.337	158.541	1.56639	0.638412	0.64744	0.00037549	0.004231	MTLN		mitoregulin [Source:HGNC Symbol;Acc:HGNC:27339]
ENSG00000185088	969.605	619.163	1.56599	0.638573	0.64708	5.59e-05	0.00081511	RPS27L		ribosomal protein S27 like [Source:HGNC Symbol;Acc:HGNC:18476]
ENSG00000173641	1423.91	910.302	1.56422	0.639297	0.64544	6.12e-08	2.09e-06	HSPB7		heat shock protein family B (small) member 7 [Source:HGNC Symbol;Acc:HGNC:5249]
ENSG00000142168	2478.68	1585.77	1.56308	0.639762	0.64439	0.0029249	0.023704	SOD1		superoxide dismutase 1 [Source:HGNC Symbol;Acc:HGNC:11179]
ENSG00000037042	1063.73	680.567	1.563	0.639794	0.64432	1.62e-07	4.96e-06	TUBG2		tubulin gamma 2 [Source:HGNC Symbol;Acc:HGNC:12419]
ENSG00000185019	140.613	89.9668	1.56295	0.639818	0.64427	0.0016657	0.014845	UBOX5		U-box domain containing 5 [Source:HGNC Symbol;Acc:HGNC:17777]
ENSG00000117385	2094	1339.82	1.56289	0.63984	0.64422	1.63e-08	6.58e-07	P3H1		prolyl 3-hydroxylase 1 [Source:HGNC Symbol;Acc:HGNC:19316]
ENSG00000205744	321.978	206.017	1.56288	0.639846	0.6442	3.44e-05	0.00053933	DENND1C		DENN domain containing 1C [Source:HGNC Symbol;Acc:HGNC:26225]
ENSG00000137944	229	146.607	1.562	0.640206	0.64339	0.0010577	0.010164	KYAT3		kynurenine aminotransferase 3 [Source:HGNC Symbol;Acc:HGNC:33238]
ENSG00000062282	165.18	105.873	1.56017	0.640955	0.6417	0.00057609	0.0060383	DGAT2		diacylglycerol O-acyltransferase 2 [Source:HGNC Symbol;Acc:HGNC:16940]
ENSG00000167615	6912.68	4432.53	1.55953	0.641218	0.64111	1.83e-08	7.27e-07	LENG8		leukocyte receptor cluster member 8 [Source:HGNC Symbol;Acc:HGNC:15500]
ENSG00000125971	1325.35	849.985	1.55926	0.641328	0.64086	0.00086992	0.0085842	DYNLRB1		dynein light chain roadblock-type 1 [Source:HGNC Symbol;Acc:HGNC:15468]
ENSG00000167779	493.818	316.769	1.55892	0.64147	0.64055	0.0033298	0.02633	IGFBP6		insulin like growth factor binding protein 6 [Source:HGNC Symbol;Acc:HGNC:5475]
ENSG00000106258	204.617	131.271	1.55874	0.641545	0.64038	0.00019739	0.0024385	CYP3A5		cytochrome P450 family 3 subfamily A member 5 [Source:HGNC Symbol;Acc:HGNC:2638]
ENSG00000204371	1243.28	797.651	1.55868	0.641568	0.64033	7.5e-08	2.5e-06	EHMT2		euchromatic histone lysine methyltransferase 2 [Source:HGNC Symbol;Acc:HGNC:14129]
ENSG00000177666	1241.27	796.57	1.55827	0.641738	0.63994	0.00027047	0.0032053	PNPLA2		patatin like phospholipase domain containing 2 [Source:HGNC Symbol;Acc:HGNC:30802]
ENSG00000213626	476.692	306.496	1.5553	0.642964	0.63719	4.09e-06	8.39e-05	LBH		limb bud and heart development [Source:HGNC Symbol;Acc:HGNC:29532]
ENSG00000197119	5012.75	3224.76	1.55446	0.643311	0.63641	3.02e-09	1.48e-07	SLC25A29		solute carrier family 25 member 29 [Source:HGNC Symbol;Acc:HGNC:20116]
ENSG00000197712	1037.72	667.59	1.55443	0.643324	0.63638	1.7e-07	5.19e-06	FAM114A1		family with sequence similarity 114 member A1 [Source:HGNC Symbol;Acc:HGNC:25087]
ENSG00000136444	838.485	539.514	1.55415	0.643439	0.63612	5.98e-07	1.58e-05	RSAD1		radical S-adenosyl methionine domain containing 1 [Source:HGNC Symbol;Acc:HGNC:25634]
ENSG00000148303	54053.4	34792.2	1.55361	0.643663	0.63562	1.71e-06	3.89e-05	RPL7A		ribosomal protein L7a [Source:HGNC Symbol;Acc:HGNC:10364]
ENSG00000165782	765.572	492.94	1.55307	0.643884	0.63513	6.33e-07	1.65e-05	PIP4P1		phosphatidylinositol-4,5-bisphosphate 4-phosphatase 1 [Source:HGNC Symbol;Acc:HGNC:19299]
ENSG00000169241	2232.18	1437.38	1.55295	0.643937	0.63501	0.00071289	0.0072412	SLC50A1		solute carrier family 50 member 1 [Source:HGNC Symbol;Acc:HGNC:30657]
ENSG00000178026	198.727	128.046	1.552	0.644331	0.63413	0.00034329	0.0039309	LRRC75B		leucine rich repeat containing 75B [Source:HGNC Symbol;Acc:HGNC:33155]
ENSG00000155660	7264.21	4682.66	1.5513	0.644621	0.63348	4.1e-09	1.95e-07	PDIA4		protein disulfide isomerase family A member 4 [Source:HGNC Symbol;Acc:HGNC:30167]
ENSG00000109101	340.456	219.484	1.55117	0.644676	0.63335	3.1e-05	0.00049418	FOXN1		forkhead box N1 [Source:HGNC Symbol;Acc:HGNC:12765]
ENSG00000068028	1609.32	1037.89	1.55057	0.644926	0.63279	1.11e-07	3.55e-06	RASSF1		Ras association domain family member 1 [Source:HGNC Symbol;Acc:HGNC:9882]
ENSG00000140553	2647.16	1707.32	1.55048	0.644963	0.63271	2.69e-08	1.02e-06	UNC45A		unc-45 myosin chaperone A [Source:HGNC Symbol;Acc:HGNC:30594]
ENSG00000128309	1427.96	921.226	1.55007	0.645132	0.63233	9.71e-08	3.15e-06	MPST		mercaptopyruvate sulfurtransferase [Source:HGNC Symbol;Acc:HGNC:7223]
ENSG00000067836	208.148	134.326	1.54958	0.645337	0.63187	0.00042938	0.0047322	ROGDI		rogdi homolog [Source:HGNC Symbol;Acc:HGNC:29478]
ENSG00000155256	1304.7	842.282	1.549	0.645578	0.63134	1.19e-07	3.78e-06	ZFYVE27		zinc finger FYVE-type containing 27 [Source:HGNC Symbol;Acc:HGNC:26559]
ENSG00000117616	1047.05	676.109	1.54864	0.645729	0.631	2.99e-07	8.57e-06	RSRP1		arginine and serine rich protein 1 [Source:HGNC Symbol;Acc:HGNC:25234]
ENSG00000142945	3426.21	2212.59	1.5485	0.645784	0.63088	2.33e-08	9e-07	KIF2C		kinesin family member 2C [Source:HGNC Symbol;Acc:HGNC:6393]
ENSG00000132424	3348.27	2162.6	1.54826	0.645887	0.63065	1e-08	4.32e-07	PNISR		PNN interacting serine and arginine rich protein [Source:HGNC Symbol;Acc:HGNC:21222]
ENSG00000163867	212.787	137.519	1.54734	0.646272	0.62979	0.00030527	0.0035594	ZMYM6		zinc finger MYM-type containing 6 [Source:HGNC Symbol;Acc:HGNC:13050]
ENSG00000011426	6663.69	4308.75	1.54655	0.646601	0.62905	0.00049607	0.0053292	ANLN		anillin actin binding protein [Source:HGNC Symbol;Acc:HGNC:14082]
ENSG00000119777	3336.68	2158.38	1.54592	0.646866	0.62846	2.33e-08	9e-07	TMEM214		transmembrane protein 214 [Source:HGNC Symbol;Acc:HGNC:25983]
ENSG00000009780	237.105	153.379	1.54588	0.646882	0.62842	0.0003056	0.0035619	FAM76A		family with sequence similarity 76 member A [Source:HGNC Symbol;Acc:HGNC:28530]
ENSG00000169964	412.177	266.649	1.54577	0.646928	0.62832	2.14e-05	0.0003582	TMEM42		transmembrane protein 42 [Source:HGNC Symbol;Acc:HGNC:28444]
ENSG00000170581	1068.36	691.181	1.5457	0.646955	0.62826	2.27e-07	6.7e-06	STAT2		signal transducer and activator of transcription 2 [Source:HGNC Symbol;Acc:HGNC:11363]
ENSG00000178802	686.696	444.289	1.5456	0.646996	0.62817	1.92e-06	4.32e-05	MPI		mannose phosphate isomerase [Source:HGNC Symbol;Acc:HGNC:7216]
ENSG00000036672	296.55	191.9	1.54534	0.647106	0.62793	0.00010456	0.0014002	USP2		ubiquitin specific peptidase 2 [Source:HGNC Symbol;Acc:HGNC:12618]
ENSG00000030582	7247.59	4690.59	1.54513	0.647193	0.62773	1.1e-08	4.66e-07	GRN		granulin precursor [Source:HGNC Symbol;Acc:HGNC:4601]
ENSG00000100804	1614.94	1045.43	1.54476	0.64735	0.62738	1.15e-07	3.67e-06	PSMB5		proteasome subunit beta 5 [Source:HGNC Symbol;Acc:HGNC:9542]
ENSG00000005156	1093.78	708.104	1.54466	0.647393	0.62729	1.78e-07	5.41e-06	LIG3		DNA ligase 3 [Source:HGNC Symbol;Acc:HGNC:6600]
ENSG00000050426	2381.25	1542.86	1.5434	0.647919	0.62611	4.23e-08	1.52e-06	LETMD1		LETM1 domain containing 1 [Source:HGNC Symbol;Acc:HGNC:24241]
ENSG00000181773	108.315	70.1813	1.54335	0.64794	0.62607	0.003556	0.027768	GPR3		G protein-coupled receptor 3 [Source:HGNC Symbol;Acc:HGNC:4484]
ENSG00000116251	2489.1	1613.23	1.54293	0.648118	0.62567	4.99e-08	1.75e-06	RPL22		ribosomal protein L22 [Source:HGNC Symbol;Acc:HGNC:10315]
ENSG00000111450	804.214	521.308	1.54269	0.64822	0.62544	3.56e-07	9.96e-06	STX2		syntaxin 2 [Source:HGNC Symbol;Acc:HGNC:3403]
ENSG00000105339	1875.85	1217.01	1.54136	0.648779	0.6242	3.15e-08	1.17e-06	DENND3		DENN domain containing 3 [Source:HGNC Symbol;Acc:HGNC:29134]
ENSG00000198753	192.506	124.897	1.54131	0.648797	0.62416	0.00051905	0.0055437	PLXNB3		plexin B3 [Source:HGNC Symbol;Acc:HGNC:9105]
ENSG00000132256	455.368	295.47	1.54116	0.648861	0.62402	1.03e-05	0.0001878	TRIM5		tripartite motif containing 5 [Source:HGNC Symbol;Acc:HGNC:16276]
ENSG00000108448	577.913	375.01	1.54106	0.648904	0.62392	4.84e-06	9.66e-05	TRIM16L		tripartite motif containing 16 like [Source:HGNC Symbol;Acc:HGNC:32670]
ENSG00000111432	836.804	543.132	1.5407	0.649055	0.62359	3.71e-07	1.03e-05	FZD10		frizzled class receptor 10 [Source:HGNC Symbol;Acc:HGNC:4039]
ENSG00000184381	138.23	89.7522	1.54012	0.649298	0.62305	0.0016244	0.014553	PLA2G6		phospholipase A2 group VI [Source:HGNC Symbol;Acc:HGNC:9039]
ENSG00000167674	2635.66	1712.38	1.53918	0.649697	0.62216	2.43e-06	5.3e-05	HDGFL2		HDGF like 2 [Source:HGNC Symbol;Acc:HGNC:14680]
ENSG00000109065	1004.34	653.037	1.53795	0.650217	0.62101	0.00031705	0.0036696	NAT9		N-acetyltransferase 9 (putative) [Source:HGNC Symbol;Acc:HGNC:23133]
ENSG00000141622	127.511	82.9286	1.5376	0.650364	0.62068	0.0016206	0.014527	RNF165		ring finger protein 165 [Source:HGNC Symbol;Acc:HGNC:31696]
ENSG00000196976	736.291	479.314	1.53614	0.650984	0.61931	0.0053575	0.038873	LAGE3		L antigen family member 3 [Source:HGNC Symbol;Acc:HGNC:26058]
ENSG00000183207	1931.61	1257.93	1.53554	0.651237	0.61875	0.00020949	0.0025708	RUVBL2		RuvB like AAA ATPase 2 [Source:HGNC Symbol;Acc:HGNC:10475]
ENSG00000130821	5929.4	3862.59	1.53508	0.65143	0.61832	1.84e-08	7.3e-07	SLC6A8		solute carrier family 6 member 8 [Source:HGNC Symbol;Acc:HGNC:11055]
ENSG00000158106	582.655	379.65	1.53472	0.651585	0.61797	0.0029008	0.023549	RHPN1		rhophilin Rho GTPase binding protein 1 [Source:HGNC Symbol;Acc:HGNC:19973]
ENSG00000100033	232.587	151.623	1.53399	0.651895	0.61729	0.00027404	0.0032385	PRODH		proline dehydrogenase 1 [Source:HGNC Symbol;Acc:HGNC:9453]
ENSG00000174938	2436.97	1589.53	1.53314	0.652257	0.61649	5.43e-08	1.88e-06	SEZ6L2		seizure related 6 homolog like 2 [Source:HGNC Symbol;Acc:HGNC:30844]
ENSG00000155324	662.07	432.117	1.53215	0.652676	0.61556	2.69e-06	5.8e-05	GRAMD2B		GRAM domain containing 2B [Source:HGNC Symbol;Acc:HGNC:24911]
ENSG00000078043	639.073	417.12	1.53211	0.652695	0.61552	2.88e-06	6.14e-05	PIAS2		protein inhibitor of activated STAT 2 [Source:HGNC Symbol;Acc:HGNC:17311]
ENSG00000123131	3315.91	2164.37	1.53204	0.652724	0.61546	0.00088337	0.0087032	PRDX4		peroxiredoxin 4 [Source:HGNC Symbol;Acc:HGNC:17169]
ENSG00000110011	309.911	202.32	1.53179	0.652831	0.61522	0.0044849	0.033702	DNAJC4		DnaJ heat shock protein family (Hsp40) member C4 [Source:HGNC Symbol;Acc:HGNC:5271]
ENSG00000164587	15535.6	10146.5	1.53113	0.653113	0.6146	0.00080734	0.008048	RPS14		ribosomal protein S14 [Source:HGNC Symbol;Acc:HGNC:10387]
ENSG00000129484	977.208	638.237	1.53111	0.653123	0.61457	7.76e-07	1.95e-05	PARP2		poly(ADP-ribose) polymerase 2 [Source:HGNC Symbol;Acc:HGNC:272]
ENSG00000134590	2172.63	1419.22	1.53086	0.653227	0.61434	0.00061409	0.0063662	RTL8C		retrotransposon Gag like 8C [Source:HGNC Symbol;Acc:HGNC:2569]
ENSG00000089220	4184.99	2734.36	1.53052	0.653373	0.61402	5.34e-08	1.86e-06	PEBP1		phosphatidylethanolamine binding protein 1 [Source:HGNC Symbol;Acc:HGNC:8630]
ENSG00000157881	1065.83	696.854	1.52949	0.653813	0.61305	6.66e-07	1.72e-05	PANK4		pantothenate kinase 4 [Source:HGNC Symbol;Acc:HGNC:19366]
ENSG00000142188	447.39	292.545	1.5293	0.653893	0.61287	1.55e-05	0.00027074	TMEM50B		transmembrane protein 50B [Source:HGNC Symbol;Acc:HGNC:1280]
ENSG00000087077	2502.57	1637.59	1.5282	0.654364	0.61184	1.04e-06	2.54e-05	TRIP6		thyroid hormone receptor interactor 6 [Source:HGNC Symbol;Acc:HGNC:12311]
ENSG00000084764	165.302	108.185	1.52796	0.654466	0.61161	0.0011327	0.010783	MAPRE3		microtubule associated protein RP/EB family member 3 [Source:HGNC Symbol;Acc:HGNC:6892]
ENSG00000127957	140.306	91.837	1.52777	0.654549	0.61143	0.0021363	0.01822	PMS2P3		PMS1 homolog 2, mismatch repair system component pseudogene 3 [Source:HGNC Symbol;Acc:HGNC:9128]
ENSG00000171227	132.889	87.0229	1.52705	0.654856	0.61075	0.0031299	0.025086	TMEM37		transmembrane protein 37 [Source:HGNC Symbol;Acc:HGNC:18216]
ENSG00000161542	1425.73	934.405	1.52581	0.655388	0.60958	2.33e-07	6.86e-06	PRPSAP1		phosphoribosyl pyrophosphate synthetase associated protein 1 [Source:HGNC Symbol;Acc:HGNC:9466]
ENSG00000167315	1088.71	713.671	1.52551	0.655517	0.60929	0.00012726	0.0016658	ACAA2		acetyl-CoA acyltransferase 2 [Source:HGNC Symbol;Acc:HGNC:83]
ENSG00000198911	3798.41	2491.06	1.52482	0.655817	0.60863	1.85e-08	7.35e-07	SREBF2		sterol regulatory element binding transcription factor 2 [Source:HGNC Symbol;Acc:HGNC:11290]
ENSG00000088899	247.985	162.713	1.52406	0.656141	0.60792	0.0042282	0.032133	LZTS3		leucine zipper tumor suppressor family member 3 [Source:HGNC Symbol;Acc:HGNC:30139]
ENSG00000105357	488.485	320.563	1.52383	0.65624	0.60771	1.18e-05	0.00021101	MYH14		myosin heavy chain 14 [Source:HGNC Symbol;Acc:HGNC:23212]
ENSG00000166347	464.402	304.77	1.52378	0.656263	0.60765	2.03e-05	0.00034202	CYB5A		cytochrome b5 type A [Source:HGNC Symbol;Acc:HGNC:2570]
ENSG00000112983	1780.6	1168.91	1.5233	0.656471	0.6072	1.5e-07	4.63e-06	BRD8		bromodomain containing 8 [Source:HGNC Symbol;Acc:HGNC:19874]
ENSG00000137100	773.931	508.111	1.52315	0.656532	0.60706	0.0003676	0.0041584	DCTN3		dynactin subunit 3 [Source:HGNC Symbol;Acc:HGNC:2713]
ENSG00000247596	484.381	318.079	1.52283	0.656671	0.60676	1.63e-05	0.00028352	TWF2		twinfilin actin binding protein 2 [Source:HGNC Symbol;Acc:HGNC:9621]
ENSG00000232593	950.192	624.047	1.52263	0.656759	0.60656	1.12e-06	2.7e-05	KANTR		KDM5C adjacent transcript [Source:HGNC Symbol;Acc:HGNC:49510]
ENSG00000047056	425.672	279.66	1.5221	0.656985	0.60607	1.34e-05	0.00023649	WDR37		WD repeat domain 37 [Source:HGNC Symbol;Acc:HGNC:31406]
ENSG00000143224	673.624	442.614	1.52192	0.657064	0.60589	3.54e-06	7.38e-05	PPOX		protoporphyrinogen oxidase [Source:HGNC Symbol;Acc:HGNC:9280]
ENSG00000065154	766.085	503.436	1.52171	0.657154	0.6057	1.74e-06	3.97e-05	OAT		ornithine aminotransferase [Source:HGNC Symbol;Acc:HGNC:8091]
ENSG00000006118	607.665	399.41	1.52141	0.657286	0.60541	4.51e-06	9.11e-05	TMEM132A		transmembrane protein 132A [Source:HGNC Symbol;Acc:HGNC:31092]
ENSG00000237424	159.027	104.597	1.52038	0.657729	0.60443	0.0016982	0.015049	FOXD2-AS1		FOXD2 adjacent opposite strand RNA 1 [Source:HGNC Symbol;Acc:HGNC:44256]
ENSG00000007392	1516.77	998.276	1.51938	0.658161	0.60349	0.0066267	0.046126	LUC7L		LUC7 like [Source:HGNC Symbol;Acc:HGNC:6723]
ENSG00000126351	2187.05	1439.81	1.51898	0.658335	0.60311	7.97e-08	2.64e-06	THRA		thyroid hormone receptor alpha [Source:HGNC Symbol;Acc:HGNC:11796]
ENSG00000213066	298.857	196.785	1.5187	0.658458	0.60284	6.39e-05	0.00091251	FGFR1OP		FGFR1 oncogene partner [Source:HGNC Symbol;Acc:HGNC:17012]
ENSG00000144152	169.454	111.648	1.51775	0.658868	0.60194	0.00070752	0.0071955	FBLN7		fibulin 7 [Source:HGNC Symbol;Acc:HGNC:26740]
ENSG00000028137	463.731	305.553	1.51768	0.658901	0.60187	1.92e-05	0.00032703	TNFRSF1B		TNF receptor superfamily member 1B [Source:HGNC Symbol;Acc:HGNC:11917]
ENSG00000180304	824.612	543.466	1.51732	0.659056	0.60153	2.44e-06	5.31e-05	OAZ2		ornithine decarboxylase antizyme 2 [Source:HGNC Symbol;Acc:HGNC:8096]
ENSG00000059804	1662.01	1095.43	1.51722	0.6591	0.60143	1.82e-07	5.51e-06	SLC2A3		solute carrier family 2 member 3 [Source:HGNC Symbol;Acc:HGNC:11007]
ENSG00000173599	3166.13	2088.24	1.51617	0.659555	0.60044	7.13e-08	2.4e-06	PC		pyruvate carboxylase [Source:HGNC Symbol;Acc:HGNC:8636]
ENSG00000110801	144.12	95.0644	1.51603	0.659619	0.60029	0.003703	0.028794	PSMD9		proteasome 26S subunit, non-ATPase 9 [Source:HGNC Symbol;Acc:HGNC:9567]
ENSG00000142541	35118.7	23169.7	1.51572	0.659753	0.6	0.00067758	0.0069356	RPL13A		ribosomal protein L13a [Source:HGNC Symbol;Acc:HGNC:10304]
ENSG00000142634	3144.39	2075.02	1.51535	0.659912	0.59965	1.34e-06	3.14e-05	EFHD2		EF-hand domain family member D2 [Source:HGNC Symbol;Acc:HGNC:28670]
ENSG00000065029	655	432.272	1.51525	0.659958	0.59955	5.42e-06	0.00010674	ZNF76		zinc finger protein 76 [Source:HGNC Symbol;Acc:HGNC:13149]
ENSG00000006634	874.976	577.466	1.5152	0.65998	0.59951	1.92e-06	4.32e-05	DBF4		DBF4 zinc finger [Source:HGNC Symbol;Acc:HGNC:17364]
ENSG00000099330	560.791	370.233	1.5147	0.660198	0.59903	0.0003125	0.0036321	OCEL1		occludin/ELL domain containing 1 [Source:HGNC Symbol;Acc:HGNC:26221]
ENSG00000103253	1912.7	1263.39	1.51395	0.660526	0.59831	0.0029487	0.023851	HAGHL		hydroxyacylglutathione hydrolase like [Source:HGNC Symbol;Acc:HGNC:14177]
ENSG00000274180	273.734	180.917	1.51304	0.660922	0.59745	0.00016082	0.0020422	NATD1		N-acetyltransferase domain containing 1 [Source:HGNC Symbol;Acc:HGNC:30770]
ENSG00000170421	20172.1	13343.8	1.51172	0.661499	0.59619	1.96e-06	4.39e-05	KRT8		keratin 8 [Source:HGNC Symbol;Acc:HGNC:6446]
ENSG00000254285	116.252	76.91	1.51153	0.661582	0.59601	0.0048652	0.036073	KRT8P3		keratin 8 pseudogene 3 [Source:HGNC Symbol;Acc:HGNC:31056]
ENSG00000162616	561.735	371.759	1.51102	0.661805	0.59552	6.41e-06	0.00012394	DNAJB4		DnaJ heat shock protein family (Hsp40) member B4 [Source:HGNC Symbol;Acc:HGNC:14886]
ENSG00000120708	183.028	121.139	1.51089	0.661863	0.5954	0.001148	0.010904	TGFBI		transforming growth factor beta induced [Source:HGNC Symbol;Acc:HGNC:11771]
ENSG00000135723	1216.14	804.936	1.51085	0.661878	0.59536	7.65e-07	1.92e-05	FHOD1		formin homology 2 domain containing 1 [Source:HGNC Symbol;Acc:HGNC:17905]
ENSG00000171298	1395.54	924.983	1.50872	0.662812	0.59333	6e-07	1.58e-05	GAA		glucosidase alpha, acid [Source:HGNC Symbol;Acc:HGNC:4065]
ENSG00000108828	5673.71	3761.04	1.50855	0.66289	0.59316	5.4e-08	1.87e-06	VAT1		vesicle amine transport 1 [Source:HGNC Symbol;Acc:HGNC:16919]
ENSG00000095303	2314.3	1534.3	1.50838	0.662964	0.593	1.45e-07	4.51e-06	PTGS1		prostaglandin-endoperoxide synthase 1 [Source:HGNC Symbol;Acc:HGNC:9604]
ENSG00000221926	459.397	304.57	1.50834	0.662979	0.59297	0.0018152	0.015874	TRIM16		tripartite motif containing 16 [Source:HGNC Symbol;Acc:HGNC:17241]
ENSG00000197372	419.925	278.452	1.50807	0.663101	0.5927	3.72e-05	0.00057661	ZNF675		zinc finger protein 675 [Source:HGNC Symbol;Acc:HGNC:30768]
ENSG00000125124	676.618	448.846	1.50746	0.663366	0.59212	4.12e-06	8.44e-05	BBS2		Bardet-Biedl syndrome 2 [Source:HGNC Symbol;Acc:HGNC:967]
ENSG00000121211	249.757	165.685	1.50742	0.663385	0.59208	0.00055148	0.005819	MND1		meiotic nuclear divisions 1 [Source:HGNC Symbol;Acc:HGNC:24839]
ENSG00000053501	477.431	316.863	1.50674	0.663683	0.59143	0.0025958	0.021462	USE1		unconventional SNARE in the ER 1 [Source:HGNC Symbol;Acc:HGNC:30882]
ENSG00000260231	242.091	160.684	1.50663	0.663732	0.59133	0.00039181	0.0043881	KDM7A-DT		KDM7A divergent transcript [Source:HGNC Symbol;Acc:HGNC:48959]
ENSG00000186918	680.279	451.698	1.50605	0.663989	0.59077	5.83e-06	0.00011371	ZNF395		zinc finger protein 395 [Source:HGNC Symbol;Acc:HGNC:18737]
ENSG00000132952	649.201	431.071	1.50602	0.664003	0.59074	7.05e-06	0.00013416	USPL1		ubiquitin specific peptidase like 1 [Source:HGNC Symbol;Acc:HGNC:20294]
ENSG00000248593	158.616	105.376	1.50523	0.664351	0.58998	0.0019399	0.016765	DSTNP2		destrin, actin depolymerizing factor pseudogene 2 [Source:HGNC Symbol;Acc:HGNC:34546]
ENSG00000172000	278.213	184.888	1.50476	0.664556	0.58954	0.00015451	0.0019719	ZNF556		zinc finger protein 556 [Source:HGNC Symbol;Acc:HGNC:25669]
ENSG00000161638	3839.08	2551.42	1.50469	0.66459	0.58946	8.34e-08	2.75e-06	ITGA5		integrin subunit alpha 5 [Source:HGNC Symbol;Acc:HGNC:6141]
ENSG00000167523	417.887	277.805	1.50424	0.664785	0.58904	0.00042779	0.0047181	SPATA33		spermatogenesis associated 33 [Source:HGNC Symbol;Acc:HGNC:26463]
ENSG00000067560	8987.4	5976.05	1.5039	0.664937	0.58871	5.31e-08	1.85e-06	RHOA		ras homolog family member A [Source:HGNC Symbol;Acc:HGNC:667]
ENSG00000166949	1397.22	929.065	1.50389	0.66494	0.5887	4.58e-07	1.25e-05	SMAD3		SMAD family member 3 [Source:HGNC Symbol;Acc:HGNC:6769]
ENSG00000214826	1455	967.499	1.50388	0.664948	0.58869	7.38e-07	1.88e-05	DDX12P		DEAD/H-box helicase 12, pseudogene [Source:HGNC Symbol;Acc:HGNC:2737]
ENSG00000174307	1589.5	1057.1	1.50365	0.665049	0.58847	0.00011681	0.0015483	PHLDA3		pleckstrin homology like domain family A member 3 [Source:HGNC Symbol;Acc:HGNC:8934]
ENSG00000158373	268.268	178.449	1.50333	0.665189	0.58816	0.00034054	0.0039047	HIST1H2BD		histone cluster 1 H2B family member d [Source:HGNC Symbol;Acc:HGNC:4747]
ENSG00000105373	7637.27	5080.93	1.50312	0.665281	0.58796	0.00031138	0.0036217	NOP53		NOP53 ribosome biogenesis factor [Source:HGNC Symbol;Acc:HGNC:4333]
ENSG00000155463	2719.41	1809.47	1.50287	0.665393	0.58772	2.63e-07	7.66e-06	OXA1L		OXA1L, mitochondrial inner membrane protein [Source:HGNC Symbol;Acc:HGNC:8526]
ENSG00000184432	7390.22	4917.68	1.50279	0.665431	0.58764	4.14e-08	1.5e-06	COPB2		coatomer protein complex subunit beta 2 [Source:HGNC Symbol;Acc:HGNC:2232]
ENSG00000170345	1420.49	945.747	1.50198	0.665788	0.58687	5.64e-07	1.5e-05	FOS		Fos proto-oncogene, AP-1 transcription factor subunit [Source:HGNC Symbol;Acc:HGNC:3796]
ENSG00000170801	125.562	83.6914	1.5003	0.666534	0.58525	0.0049931	0.036841	HTRA3		HtrA serine peptidase 3 [Source:HGNC Symbol;Acc:HGNC:30406]
ENSG00000161800	4080.42	2720	1.50015	0.666599	0.58511	8.28e-08	2.73e-06	RACGAP1		Rac GTPase activating protein 1 [Source:HGNC Symbol;Acc:HGNC:9804]
ENSG00000168938	264.552	176.392	1.4998	0.666757	0.58477	0.00046025	0.0050059	PPIC		peptidylprolyl isomerase C [Source:HGNC Symbol;Acc:HGNC:9256]
ENSG00000178234	442.243	294.909	1.49959	0.666848	0.58457	2.46e-05	0.00040635	GALNT11		polypeptide N-acetylgalactosaminyltransferase 11 [Source:HGNC Symbol;Acc:HGNC:19875]
ENSG00000204314	179.547	119.799	1.49873	0.667231	0.58374	0.0013838	0.01271	PRRT1		proline rich transmembrane protein 1 [Source:HGNC Symbol;Acc:HGNC:13943]
ENSG00000012660	4722.36	3151.19	1.4986	0.66729	0.58361	6.75e-08	2.28e-06	ELOVL5		ELOVL fatty acid elongase 5 [Source:HGNC Symbol;Acc:HGNC:21308]
ENSG00000104936	1337.13	892.272	1.49857	0.667304	0.58358	0.0024325	0.02035	DMPK		DM1 protein kinase [Source:HGNC Symbol;Acc:HGNC:2933]
ENSG00000078668	2084.18	1390.92	1.49841	0.667372	0.58344	7.53e-07	1.9e-05	VDAC3		voltage dependent anion channel 3 [Source:HGNC Symbol;Acc:HGNC:12674]
ENSG00000170949	471.784	315.07	1.4974	0.667826	0.58246	4.62e-05	0.00069366	ZNF160		zinc finger protein 160 [Source:HGNC Symbol;Acc:HGNC:12948]
ENSG00000130827	3713.5	2480.52	1.49707	0.667972	0.58214	1.22e-07	3.85e-06	PLXNA3		plexin A3 [Source:HGNC Symbol;Acc:HGNC:9101]
ENSG00000142961	319.499	213.466	1.49672	0.668126	0.58181	0.00011404	0.0015179	MOB3C		MOB kinase activator 3C [Source:HGNC Symbol;Acc:HGNC:29800]
ENSG00000134759	1569.01	1048.4	1.49659	0.668188	0.58167	6.18e-07	1.62e-05	ELP2		elongator acetyltransferase complex subunit 2 [Source:HGNC Symbol;Acc:HGNC:18248]
ENSG00000160752	1470.69	982.732	1.49653	0.668211	0.58162	1.1e-06	2.66e-05	FDPS		farnesyl diphosphate synthase [Source:HGNC Symbol;Acc:HGNC:3631]
ENSG00000181035	264.773	176.956	1.49626	0.668331	0.58136	0.00031409	0.0036468	SLC25A42		solute carrier family 25 member 42 [Source:HGNC Symbol;Acc:HGNC:28380]
ENSG00000008018	1864.16	1246.12	1.49598	0.668459	0.58109	0.00016519	0.0020881	PSMB1		proteasome subunit beta 1 [Source:HGNC Symbol;Acc:HGNC:9537]
ENSG00000085741	132.38	88.5649	1.49472	0.66902	0.57988	0.0049163	0.036379	WNT11		Wnt family member 11 [Source:HGNC Symbol;Acc:HGNC:12776]
ENSG00000135185	446.949	299.022	1.4947	0.669029	0.57986	5.53e-05	0.00080653	TMEM243		transmembrane protein 243 [Source:HGNC Symbol;Acc:HGNC:21707]
ENSG00000105556	455.251	304.617	1.4945	0.669119	0.57967	3.74e-05	0.00057931	MIER2		MIER family member 2 [Source:HGNC Symbol;Acc:HGNC:29210]
ENSG00000175575	540.709	362.033	1.49353	0.669553	0.57873	3.25e-05	0.00051461	PAAF1		proteasomal ATPase associated factor 1 [Source:HGNC Symbol;Acc:HGNC:25687]
ENSG00000160972	1008.91	675.595	1.49336	0.669629	0.57857	0.0058664	0.04187	PPP1R16A		protein phosphatase 1 regulatory subunit 16A [Source:HGNC Symbol;Acc:HGNC:14941]
ENSG00000251369	378.973	253.83	1.49302	0.669783	0.57823	6.3e-05	0.00090114	ZNF550		zinc finger protein 550 [Source:HGNC Symbol;Acc:HGNC:28643]
ENSG00000032444	1825.07	1222.47	1.49294	0.66982	0.57815	6.1e-07	1.61e-05	PNPLA6		patatin like phospholipase domain containing 6 [Source:HGNC Symbol;Acc:HGNC:16268]
ENSG00000137947	477.656	320.333	1.49112	0.670635	0.5764	9.52e-05	0.0012917	GTF2B		general transcription factor IIB [Source:HGNC Symbol;Acc:HGNC:4648]
ENSG00000005238	433.389	290.652	1.49109	0.67065	0.57637	3.99e-05	0.00061181	FAM214B		family with sequence similarity 214 member B [Source:HGNC Symbol;Acc:HGNC:25666]
ENSG00000150961	1686.17	1130.84	1.49107	0.670659	0.57635	0.0050987	0.037407	SEC24D		SEC24 homolog D, COPII coat complex component [Source:HGNC Symbol;Acc:HGNC:10706]
ENSG00000013563	367.522	246.524	1.49081	0.670775	0.5761	9.77e-05	0.0013213	DNASE1L1		deoxyribonuclease 1 like 1 [Source:HGNC Symbol;Acc:HGNC:2957]
ENSG00000115548	1609.97	1079.98	1.49074	0.670808	0.57603	2.6e-05	0.00042469	KDM3A		lysine demethylase 3A [Source:HGNC Symbol;Acc:HGNC:20815]
ENSG00000105325	2246.65	1507.35	1.49046	0.670933	0.57576	4.48e-07	1.23e-05	FZR1		fizzy and cell division cycle 20 related 1 [Source:HGNC Symbol;Acc:HGNC:24824]
ENSG00000143507	193.145	129.588	1.49045	0.670936	0.57575	0.00077217	0.0077251	DUSP10		dual specificity phosphatase 10 [Source:HGNC Symbol;Acc:HGNC:3065]
ENSG00000010292	7505.04	5043.78	1.48798	0.672053	0.57335	8.73e-08	2.86e-06	NCAPD2		non-SMC condensin I complex subunit D2 [Source:HGNC Symbol;Acc:HGNC:24305]
ENSG00000008256	2049.18	1377.62	1.48748	0.672279	0.57287	4.53e-07	1.23e-05	CYTH3		cytohesin 3 [Source:HGNC Symbol;Acc:HGNC:9504]
ENSG00000100991	3387.4	2277.52	1.48732	0.672349	0.57272	1.83e-07	5.52e-06	TRPC4AP		transient receptor potential cation channel subfamily C member 4 associated protein [Source:HGNC Symbol;Acc:HGNC:16181]
ENSG00000110911	2145.23	1442.9	1.48675	0.672609	0.57216	4.5e-07	1.23e-05	SLC11A2		solute carrier family 11 member 2 [Source:HGNC Symbol;Acc:HGNC:10908]
ENSG00000070010	913.821	614.809	1.48635	0.672789	0.57177	3.17e-06	6.64e-05	UFD1		ubiquitin recognition factor in ER associated degradation 1 [Source:HGNC Symbol;Acc:HGNC:12520]
ENSG00000266472	1566.41	1053.92	1.48627	0.672826	0.5717	0.00045023	0.0049114	MRPS21		mitochondrial ribosomal protein S21 [Source:HGNC Symbol;Acc:HGNC:14046]
ENSG00000204525	9673.09	6508.8	1.48616	0.672877	0.57159	1.52e-07	4.68e-06	HLA-C		major histocompatibility complex, class I, C [Source:HGNC Symbol;Acc:HGNC:4933]
ENSG00000150347	573.592	386.117	1.48554	0.673157	0.57099	1.28e-05	0.00022751	ARID5B		AT-rich interaction domain 5B [Source:HGNC Symbol;Acc:HGNC:17362]
ENSG00000225138	2038.12	1372.14	1.48536	0.673239	0.57081	0.00054764	0.0057858	SLC9A3-AS1		SLC9A3 antisense RNA 1 [Source:HGNC Symbol;Acc:HGNC:40550]
ENSG00000196502	646.953	436.057	1.48364	0.674017	0.56914	0.00024455	0.002937	SULT1A1		sulfotransferase family 1A member 1 [Source:HGNC Symbol;Acc:HGNC:11453]
ENSG00000149273	43157.2	29116.7	1.48221	0.674667	0.56775	0.00043138	0.0047495	RPS3		ribosomal protein S3 [Source:HGNC Symbol;Acc:HGNC:10420]
ENSG00000183718	312.766	211.038	1.48204	0.674747	0.56758	0.0042128	0.032059	TRIM52		tripartite motif containing 52 [Source:HGNC Symbol;Acc:HGNC:19024]
ENSG00000074181	5874.91	3964.21	1.48199	0.67477	0.56753	0.00028167	0.0033145	NOTCH3		notch 3 [Source:HGNC Symbol;Acc:HGNC:7883]
ENSG00000213585	7791.73	5258.35	1.48178	0.674862	0.56734	1.9e-07	5.72e-06	VDAC1		voltage dependent anion channel 1 [Source:HGNC Symbol;Acc:HGNC:12669]
ENSG00000036054	956.34	645.51	1.48153	0.674979	0.56709	3.02e-06	6.4e-05	TBC1D23		TBC1 domain family member 23 [Source:HGNC Symbol;Acc:HGNC:25622]
ENSG00000155229	1542.82	1041.72	1.48103	0.675208	0.5666	1.78e-06	4.04e-05	MMS19		MMS19 homolog, cytosolic iron-sulfur assembly component [Source:HGNC Symbol;Acc:HGNC:13824]
ENSG00000174748	24262.3	16392	1.48013	0.675615	0.56573	2.26e-07	6.69e-06	RPL15		ribosomal protein L15 [Source:HGNC Symbol;Acc:HGNC:10306]
ENSG00000206337	893.668	603.902	1.47982	0.675757	0.56542	7.72e-06	0.00014522	HCP5		HLA complex P5 [Source:HGNC Symbol;Acc:HGNC:21659]
ENSG00000080986	834.175	563.79	1.47958	0.675866	0.56519	7.85e-06	0.00014731	NDC80		NDC80, kinetochore complex component [Source:HGNC Symbol;Acc:HGNC:16909]
ENSG00000148835	298.977	202.116	1.47923	0.676027	0.56485	0.00026177	0.0031145	TAF5		TATA-box binding protein associated factor 5 [Source:HGNC Symbol;Acc:HGNC:11539]
ENSG00000104408	7352.25	4971.55	1.47886	0.676195	0.56449	1.91e-07	5.73e-06	EIF3E		eukaryotic translation initiation factor 3 subunit E [Source:HGNC Symbol;Acc:HGNC:3277]
ENSG00000162642	696.268	470.86	1.47872	0.676262	0.56435	1.01e-05	0.00018423	C1orf52		chromosome 1 open reading frame 52 [Source:HGNC Symbol;Acc:HGNC:24871]
ENSG00000073578	13047.8	8825.3	1.47846	0.676381	0.56409	1.52e-07	4.68e-06	SDHA		succinate dehydrogenase complex flavoprotein subunit A [Source:HGNC Symbol;Acc:HGNC:10680]
ENSG00000177548	322.235	217.996	1.47817	0.676512	0.56381	0.0064709	0.04525	RABEP2		rabaptin, RAB GTPase binding effector protein 2 [Source:HGNC Symbol;Acc:HGNC:24817]
ENSG00000006747	604.989	409.314	1.47805	0.676565	0.5637	4.48e-05	0.000675	SCIN		scinderin [Source:HGNC Symbol;Acc:HGNC:21695]
ENSG00000105223	4577.57	3097.31	1.47792	0.676629	0.56356	3.36e-07	9.48e-06	PLD3		phospholipase D family member 3 [Source:HGNC Symbol;Acc:HGNC:17158]
ENSG00000113231	360.082	243.677	1.4777	0.676726	0.56336	0.00013785	0.0017875	PDE8B		phosphodiesterase 8B [Source:HGNC Symbol;Acc:HGNC:8794]
ENSG00000131437	381.791	258.39	1.47758	0.676782	0.56324	0.00014851	0.0019056	KIF3A		kinesin family member 3A [Source:HGNC Symbol;Acc:HGNC:6319]
ENSG00000169715	603.574	408.507	1.47751	0.676814	0.56317	0.0031301	0.025086	MT1E		metallothionein 1E [Source:HGNC Symbol;Acc:HGNC:7397]
ENSG00000107281	3883.28	2628.55	1.47735	0.67689	0.56301	0.0044019	0.033217	NPDC1		neural proliferation, differentiation and control 1 [Source:HGNC Symbol;Acc:HGNC:7899]
ENSG00000166471	1213.35	821.801	1.47645	0.677299	0.56214	2.46e-06	5.35e-05	TMEM41B		transmembrane protein 41B [Source:HGNC Symbol;Acc:HGNC:28948]
ENSG00000155368	990.598	671.02	1.47626	0.677389	0.56194	0.0063407	0.044583	DBI		diazepam binding inhibitor, acyl-CoA binding protein [Source:HGNC Symbol;Acc:HGNC:2690]
ENSG00000110002	2237.48	1515.81	1.4761	0.677463	0.56179	5.4e-07	1.45e-05	VWA5A		von Willebrand factor A domain containing 5A [Source:HGNC Symbol;Acc:HGNC:6658]
ENSG00000131373	310.315	210.239	1.47601	0.677502	0.5617	0.00032728	0.0037683	HACL1		2-hydroxyacyl-CoA lyase 1 [Source:HGNC Symbol;Acc:HGNC:17856]
ENSG00000277053	167.516	113.533	1.47549	0.677743	0.56119	0.0024508	0.020466	GTF2IP1		general transcription factor IIi pseudogene 1 [Source:HGNC Symbol;Acc:HGNC:4660]
ENSG00000169231	313.778	212.697	1.47524	0.677858	0.56095	0.0048277	0.035835	THBS3		thrombospondin 3 [Source:HGNC Symbol;Acc:HGNC:11787]
ENSG00000167378	914.079	619.754	1.47491	0.67801	0.56062	5.42e-06	0.00010686	IRGQ		immunity related GTPase Q [Source:HGNC Symbol;Acc:HGNC:24868]
ENSG00000170889	13662.2	9263.2	1.47489	0.678017	0.56061	0.001058	0.010164	RPS9		ribosomal protein S9 [Source:HGNC Symbol;Acc:HGNC:10442]
ENSG00000148180	1566.93	1062.57	1.47466	0.678122	0.56038	2.11e-06	4.69e-05	GSN		gelsolin [Source:HGNC Symbol;Acc:HGNC:4620]
ENSG00000100129	2565.24	1740.22	1.47409	0.678386	0.55982	6.48e-07	1.69e-05	EIF3L		eukaryotic translation initiation factor 3 subunit L [Source:HGNC Symbol;Acc:HGNC:18138]
ENSG00000138834	2647.33	1795.99	1.47402	0.678417	0.55976	6.83e-07	1.76e-05	MAPK8IP3		mitogen-activated protein kinase 8 interacting protein 3 [Source:HGNC Symbol;Acc:HGNC:6884]
ENSG00000063046	25837.2	17531.7	1.47374	0.678545	0.55948	1.23e-07	3.89e-06	EIF4B		eukaryotic translation initiation factor 4B [Source:HGNC Symbol;Acc:HGNC:3285]
ENSG00000178982	2737.22	1858.26	1.473	0.678885	0.55876	0.0014891	0.013494	EIF3K		eukaryotic translation initiation factor 3 subunit K [Source:HGNC Symbol;Acc:HGNC:24656]
ENSG00000164104	1641.96	1114.96	1.47266	0.679042	0.55843	2.55e-06	5.52e-05	HMGB2		high mobility group box 2 [Source:HGNC Symbol;Acc:HGNC:5000]
ENSG00000167967	1977.22	1343.5	1.4717	0.679488	0.55748	1.69e-06	3.85e-05	E4F1		E4F transcription factor 1 [Source:HGNC Symbol;Acc:HGNC:3121]
ENSG00000070495	1160.57	788.807	1.4713	0.679671	0.55709	6.11e-06	0.00011876	JMJD6		jumonji domain containing 6, arginine demethylase and lysine hydroxylase [Source:HGNC Symbol;Acc:HGNC:19355]
ENSG00000142937	19766.1	13437.1	1.47102	0.679802	0.55681	0.0033657	0.026538	RPS8		ribosomal protein S8 [Source:HGNC Symbol;Acc:HGNC:10441]
ENSG00000115677	14430.9	9810.34	1.47099	0.679816	0.55678	1.83e-07	5.53e-06	HDLBP		high density lipoprotein binding protein [Source:HGNC Symbol;Acc:HGNC:4857]
ENSG00000172890	944.801	642.384	1.47077	0.679915	0.55657	6.7e-06	0.00012838	NADSYN1		NAD synthetase 1 [Source:HGNC Symbol;Acc:HGNC:29832]
ENSG00000168056	3491.03	2373.99	1.47053	0.680026	0.55634	6.82e-07	1.76e-05	LTBP3		latent transforming growth factor beta binding protein 3 [Source:HGNC Symbol;Acc:HGNC:6716]
ENSG00000141971	1079.11	733.824	1.47054	0.680024	0.55634	0.0057473	0.041223	MVB12A		multivesicular body subunit 12A [Source:HGNC Symbol;Acc:HGNC:25153]
ENSG00000090006	7606.27	5173.4	1.47027	0.680149	0.55608	1.83e-07	5.52e-06	LTBP4		latent transforming growth factor beta binding protein 4 [Source:HGNC Symbol;Acc:HGNC:6717]
ENSG00000111696	381.008	259.199	1.46994	0.680298	0.55576	0.00013737	0.0017826	NT5DC3		5'-nucleotidase domain containing 3 [Source:HGNC Symbol;Acc:HGNC:30826]
ENSG00000156515	2683.44	1825.59	1.4699	0.680317	0.55572	7.72e-07	1.94e-05	HK1		hexokinase 1 [Source:HGNC Symbol;Acc:HGNC:4922]
ENSG00000167671	2108.61	1434.62	1.4698	0.680363	0.55562	0.0018903	0.016423	UBXN6		UBX domain protein 6 [Source:HGNC Symbol;Acc:HGNC:14928]
ENSG00000143228	1338.38	911.111	1.46896	0.680754	0.55479	3.77e-06	7.79e-05	NUF2		NUF2, NDC80 kinetochore complex component [Source:HGNC Symbol;Acc:HGNC:14621]
ENSG00000162062	1098.61	748.31	1.46812	0.681142	0.55397	0.0012515	0.011703	TEDC2		tubulin epsilon and delta complex 2 [Source:HGNC Symbol;Acc:HGNC:25849]
ENSG00000067365	890.505	606.791	1.46756	0.681401	0.55342	1.58e-05	0.00027444	METTL22		methyltransferase like 22 [Source:HGNC Symbol;Acc:HGNC:28368]
ENSG00000140740	4366.42	2975.9	1.46726	0.681541	0.55313	6.83e-07	1.76e-05	UQCRC2		ubiquinol-cytochrome c reductase core protein 2 [Source:HGNC Symbol;Acc:HGNC:12586]
ENSG00000162244	17754.3	12108.4	1.46628	0.681996	0.55216	0.0023789	0.019982	RPL29		ribosomal protein L29 [Source:HGNC Symbol;Acc:HGNC:10331]
ENSG00000162298	2303.1	1570.78	1.46621	0.682031	0.55209	1.09e-06	2.64e-05	SYVN1		synoviolin 1 [Source:HGNC Symbol;Acc:HGNC:20738]
ENSG00000243927	516.26	352.192	1.46585	0.6822	0.55173	0.0050542	0.0372	MRPS6		mitochondrial ribosomal protein S6 [Source:HGNC Symbol;Acc:HGNC:14051]
ENSG00000119899	342.499	233.684	1.46565	0.68229	0.55154	0.00020699	0.0025429	SLC17A5		solute carrier family 17 member 5 [Source:HGNC Symbol;Acc:HGNC:10933]
ENSG00000172922	910.291	621.205	1.46536	0.682424	0.55126	0.0066805	0.046461	RNASEH2C		ribonuclease H2 subunit C [Source:HGNC Symbol;Acc:HGNC:24116]
ENSG00000143774	3960.33	2703.67	1.4648	0.682688	0.5507	1.3e-05	0.0002305	GUK1		guanylate kinase 1 [Source:HGNC Symbol;Acc:HGNC:4693]
ENSG00000179111	1051.78	718.043	1.46478	0.682695	0.55069	0.0040565	0.031048	HES7		hes family bHLH transcription factor 7 [Source:HGNC Symbol;Acc:HGNC:15977]
ENSG00000001084	548.903	374.85	1.46433	0.682908	0.55024	2.76e-05	0.00044783	GCLC		glutamate-cysteine ligase catalytic subunit [Source:HGNC Symbol;Acc:HGNC:4311]
ENSG00000169679	2949.59	2014.34	1.4643	0.682922	0.55021	6.57e-07	1.7e-05	BUB1		BUB1 mitotic checkpoint serine/threonine kinase [Source:HGNC Symbol;Acc:HGNC:1148]
ENSG00000115275	2134.89	1458.81	1.46344	0.683319	0.54937	1.57e-06	3.61e-05	MOGS		mannosyl-oligosaccharide glucosidase [Source:HGNC Symbol;Acc:HGNC:24862]
ENSG00000171163	1324.4	905.256	1.46301	0.683522	0.54894	0.00517	0.037804	ZNF692		zinc finger protein 692 [Source:HGNC Symbol;Acc:HGNC:26049]
ENSG00000130600	19818.4	13556.5	1.46191	0.684037	0.54785	3.41e-05	0.00053456	H19		H19, imprinted maternally expressed transcript [Source:HGNC Symbol;Acc:HGNC:4713]
ENSG00000102100	2070.56	1416.74	1.4615	0.684228	0.54745	1.7e-06	3.88e-05	SLC35A2		solute carrier family 35 member A2 [Source:HGNC Symbol;Acc:HGNC:11022]
ENSG00000136783	245.564	168.059	1.46118	0.684378	0.54714	0.0010004	0.0096955	NIPSNAP3A		nipsnap homolog 3A [Source:HGNC Symbol;Acc:HGNC:23619]
ENSG00000168701	506.399	346.608	1.46101	0.684456	0.54697	0.0067664	0.046951	TMEM208		transmembrane protein 208 [Source:HGNC Symbol;Acc:HGNC:25015]
ENSG00000197958	38200.6	26148.7	1.4609	0.684509	0.54686	0.0018711	0.016285	RPL12		ribosomal protein L12 [Source:HGNC Symbol;Acc:HGNC:10302]
ENSG00000178188	1317.93	902.341	1.46057	0.684663	0.54653	6.43e-05	0.00091737	SH2B1		SH2B adaptor protein 1 [Source:HGNC Symbol;Acc:HGNC:30417]
ENSG00000198353	306.921	210.158	1.46043	0.684729	0.54639	0.00053926	0.0057172	HOXC4		homeobox C4 [Source:HGNC Symbol;Acc:HGNC:5126]
ENSG00000094631	2475.94	1695.95	1.45991	0.684972	0.54588	1.2e-06	2.84e-05	HDAC6		histone deacetylase 6 [Source:HGNC Symbol;Acc:HGNC:14064]
ENSG00000178685	274.036	187.72	1.45981	0.68502	0.54578	0.00063312	0.0065391	PARP10		poly(ADP-ribose) polymerase family member 10 [Source:HGNC Symbol;Acc:HGNC:25895]
ENSG00000251022	1545.19	1058.51	1.45979	0.685031	0.54576	2.6e-06	5.62e-05	THAP9-AS1		THAP9 antisense RNA 1 [Source:HGNC Symbol;Acc:HGNC:44172]
ENSG00000125746	6001.55	4111.76	1.45961	0.685117	0.54558	6.99e-07	1.79e-05	EML2		echinoderm microtubule associated protein like 2 [Source:HGNC Symbol;Acc:HGNC:18035]
ENSG00000109971	18833.4	12905.3	1.45935	0.685237	0.54532	4.87e-07	1.32e-05	HSPA8		heat shock protein family A (Hsp70) member 8 [Source:HGNC Symbol;Acc:HGNC:5241]
ENSG00000077152	1140.2	781.362	1.45925	0.685284	0.54523	0.00092006	0.0090146	UBE2T		ubiquitin conjugating enzyme E2 T [Source:HGNC Symbol;Acc:HGNC:25009]
ENSG00000046647	357.073	244.714	1.45914	0.685335	0.54512	0.00035123	0.0040093	GEMIN8		gem nuclear organelle associated protein 8 [Source:HGNC Symbol;Acc:HGNC:26044]
ENSG00000146054	384.04	263.292	1.45861	0.685585	0.54459	0.00026199	0.003116	TRIM7		tripartite motif containing 7 [Source:HGNC Symbol;Acc:HGNC:16278]
ENSG00000265808	4327.52	2968.75	1.45769	0.686017	0.54368	1.61e-06	3.69e-05	SEC22B		SEC22 homolog B, vesicle trafficking protein (gene/pseudogene) [Source:HGNC Symbol;Acc:HGNC:10700]
ENSG00000068697	3623.63	2486.8	1.45715	0.686273	0.54315	1.17e-06	2.79e-05	LAPTM4A		lysosomal protein transmembrane 4 alpha [Source:HGNC Symbol;Acc:HGNC:6924]
ENSG00000106333	220.957	151.646	1.45706	0.686312	0.54306	0.0014331	0.013091	PCOLCE		procollagen C-endopeptidase enhancer [Source:HGNC Symbol;Acc:HGNC:8738]
ENSG00000073803	360.903	247.804	1.45641	0.686621	0.54241	0.0002291	0.0027735	MAP3K13		mitogen-activated protein kinase kinase kinase 13 [Source:HGNC Symbol;Acc:HGNC:6852]
ENSG00000071082	20295	13935.7	1.45633	0.686658	0.54234	0.0037755	0.029248	RPL31		ribosomal protein L31 [Source:HGNC Symbol;Acc:HGNC:10334]
ENSG00000107438	2086.04	1433.05	1.45566	0.686971	0.54168	4.23e-06	8.63e-05	PDLIM1		PDZ and LIM domain 1 [Source:HGNC Symbol;Acc:HGNC:2067]
ENSG00000070444	1450.16	997.091	1.45439	0.687571	0.54042	2.88e-06	6.14e-05	MNT		MAX network transcriptional repressor [Source:HGNC Symbol;Acc:HGNC:7188]
ENSG00000082014	423.062	290.894	1.45435	0.68759	0.54038	0.0013427	0.012405	SMARCD3		SWI/SNF related, matrix associated, actin dependent regulator of chromatin, subfamily d, member 3 [Source:HGNC Symbol;Acc:HGNC:11108]
ENSG00000160113	1728.4	1188.84	1.45385	0.687828	0.53988	0.0018743	0.016309	NR2F6		nuclear receptor subfamily 2 group F member 6 [Source:HGNC Symbol;Acc:HGNC:7977]
ENSG00000130540	198.965	136.859	1.4538	0.687852	0.53983	0.0024773	0.020662	SULT4A1		sulfotransferase family 4A member 1 [Source:HGNC Symbol;Acc:HGNC:14903]
ENSG00000163644	247.935	170.548	1.45376	0.687873	0.53979	0.00069626	0.0070984	PPM1K		protein phosphatase, Mg2+/Mn2+ dependent 1K [Source:HGNC Symbol;Acc:HGNC:25415]
ENSG00000067113	302.101	207.874	1.45329	0.688092	0.53933	0.00066846	0.006855	PLPP1		phospholipid phosphatase 1 [Source:HGNC Symbol;Acc:HGNC:9228]
ENSG00000178467	968.728	666.898	1.45259	0.688426	0.53863	1.29e-05	0.00022766	P4HTM		prolyl 4-hydroxylase, transmembrane [Source:HGNC Symbol;Acc:HGNC:28858]
ENSG00000158604	2979.41	2052.59	1.45154	0.688926	0.53758	1.31e-06	3.08e-05	TMED4		transmembrane p24 trafficking protein 4 [Source:HGNC Symbol;Acc:HGNC:22301]
ENSG00000178761	411.524	283.742	1.45034	0.689491	0.5364	0.00015066	0.0019302	FAM219B		family with sequence similarity 219 member B [Source:HGNC Symbol;Acc:HGNC:24695]
ENSG00000229117	8836.04	6095.27	1.44966	0.689819	0.53571	0.0065003	0.045398	RPL41		ribosomal protein L41 [Source:HGNC Symbol;Acc:HGNC:10354]
ENSG00000010626	338.515	233.591	1.44918	0.690046	0.53524	0.001829	0.015977	LRRC23		leucine rich repeat containing 23 [Source:HGNC Symbol;Acc:HGNC:19138]
ENSG00000271601	1204.73	831.364	1.44911	0.690081	0.53516	4.25e-06	8.67e-05	LIX1L		limb and CNS expressed 1 like [Source:HGNC Symbol;Acc:HGNC:28715]
ENSG00000167515	668.497	461.329	1.44907	0.690099	0.53512	0.0044035	0.033222	TRAPPC2L		trafficking protein particle complex 2 like [Source:HGNC Symbol;Acc:HGNC:30887]
ENSG00000176393	1526.65	1053.59	1.449	0.690132	0.53506	3.81e-06	7.87e-05	RNPEP		arginyl aminopeptidase [Source:HGNC Symbol;Acc:HGNC:10078]
ENSG00000108306	699.874	483.051	1.44886	0.690197	0.53492	3.77e-05	0.00058251	FBXL20		F-box and leucine rich repeat protein 20 [Source:HGNC Symbol;Acc:HGNC:24679]
ENSG00000152556	2834.4	1957.85	1.44771	0.690746	0.53377	1.68e-06	3.84e-05	PFKM		phosphofructokinase, muscle [Source:HGNC Symbol;Acc:HGNC:8877]
ENSG00000161010	846.217	585.008	1.4465	0.691322	0.53257	2.47e-05	0.00040738	MRNIP		MRN complex interacting protein [Source:HGNC Symbol;Acc:HGNC:30817]
ENSG00000117632	4047.01	2798.31	1.44623	0.691452	0.5323	2.07e-06	4.61e-05	STMN1		stathmin 1 [Source:HGNC Symbol;Acc:HGNC:6510]
ENSG00000065518	2427.4	1678.62	1.44607	0.69153	0.53214	4.74e-06	9.51e-05	NDUFB4		NADH:ubiquinone oxidoreductase subunit B4 [Source:HGNC Symbol;Acc:HGNC:7699]
ENSG00000148399	1209.65	836.899	1.4454	0.69185	0.53147	1.51e-05	0.00026449	DPH7		diphthamide biosynthesis 7 [Source:HGNC Symbol;Acc:HGNC:25199]
ENSG00000083845	13002.4	8996.05	1.44534	0.691878	0.53141	0.0012295	0.01154	RPS5		ribosomal protein S5 [Source:HGNC Symbol;Acc:HGNC:10426]
ENSG00000141503	4432.6	3067.5	1.44502	0.692032	0.53109	1.15e-06	2.76e-05	MINK1		misshapen like kinase 1 [Source:HGNC Symbol;Acc:HGNC:17565]
ENSG00000147065	8068.59	5585.23	1.44463	0.692219	0.5307	9.6e-06	0.0001761	MSN		moesin [Source:HGNC Symbol;Acc:HGNC:7373]
ENSG00000169991	180.022	124.644	1.44429	0.69238	0.53036	0.0032984	0.026119	IFFO2		intermediate filament family orphan 2 [Source:HGNC Symbol;Acc:HGNC:27006]
ENSG00000179163	135.723	93.977	1.44422	0.692417	0.53029	0.0058811	0.041965	FUCA1		alpha-L-fucosidase 1 [Source:HGNC Symbol;Acc:HGNC:4006]
ENSG00000106261	2811.39	1948.36	1.44295	0.693024	0.52902	0.0019322	0.016712	ZKSCAN1		zinc finger with KRAB and SCAN domains 1 [Source:HGNC Symbol;Acc:HGNC:13101]
ENSG00000188612	2417.15	1676.15	1.44209	0.693438	0.52816	4.36e-06	8.87e-05	SUMO2		small ubiquitin-like modifier 2 [Source:HGNC Symbol;Acc:HGNC:11125]
ENSG00000131876	4933.77	3422.38	1.44162	0.693664	0.52769	2.51e-06	5.44e-05	SNRPA1		small nuclear ribonucleoprotein polypeptide A' [Source:HGNC Symbol;Acc:HGNC:11152]
ENSG00000206503	18791.8	13035.9	1.44154	0.693701	0.52761	0.00091144	0.008938	HLA-A		major histocompatibility complex, class I, A [Source:HGNC Symbol;Acc:HGNC:4931]
ENSG00000143376	708.978	491.984	1.44106	0.693934	0.52713	0.00041929	0.0046333	SNX27		sorting nexin family member 27 [Source:HGNC Symbol;Acc:HGNC:20073]
ENSG00000135930	849.496	589.611	1.44077	0.694072	0.52684	4.67e-05	0.00069732	EIF4E2		eukaryotic translation initiation factor 4E family member 2 [Source:HGNC Symbol;Acc:HGNC:3293]
ENSG00000185386	679.385	471.68	1.44035	0.694275	0.52642	6.87e-05	0.000971	MAPK11		mitogen-activated protein kinase 11 [Source:HGNC Symbol;Acc:HGNC:6873]
ENSG00000129083	4345.98	3017.4	1.4403	0.694298	0.52637	1.31e-06	3.08e-05	COPB1		coatomer protein complex subunit beta 1 [Source:HGNC Symbol;Acc:HGNC:2231]
ENSG00000065665	331.819	230.392	1.44024	0.69433	0.52631	0.00049597	0.0053292	SEC61A2		Sec61 translocon alpha 2 subunit [Source:HGNC Symbol;Acc:HGNC:17702]
ENSG00000134986	232.403	161.427	1.43968	0.694599	0.52575	0.0058411	0.041716	NREP		neuronal regeneration related protein [Source:HGNC Symbol;Acc:HGNC:16834]
ENSG00000154832	1287.5	894.549	1.43927	0.694797	0.52534	0.0032534	0.025853	CXXC1		CXXC finger protein 1 [Source:HGNC Symbol;Acc:HGNC:24343]
ENSG00000182195	560.967	389.794	1.43914	0.69486	0.5252	0.0016744	0.014882	LDOC1		LDOC1, regulator of NFKB signaling [Source:HGNC Symbol;Acc:HGNC:6548]
ENSG00000115211	925.476	643.154	1.43896	0.694944	0.52503	3.85e-05	0.00059259	EIF2B4		eukaryotic translation initiation factor 2B subunit delta [Source:HGNC Symbol;Acc:HGNC:3260]
ENSG00000130244	422.136	293.464	1.43846	0.695187	0.52453	0.00023492	0.0028347	FAM98C		family with sequence similarity 98 member C [Source:HGNC Symbol;Acc:HGNC:27119]
ENSG00000198270	261.829	182.036	1.43834	0.695246	0.5244	0.0023254	0.019617	TMEM116		transmembrane protein 116 [Source:HGNC Symbol;Acc:HGNC:25084]
ENSG00000146701	5070.48	3527.35	1.43747	0.695665	0.52353	3.56e-05	0.00055599	MDH2		malate dehydrogenase 2 [Source:HGNC Symbol;Acc:HGNC:6971]
ENSG00000117533	371.514	258.499	1.4372	0.695798	0.52326	0.00099391	0.0096471	VAMP4		vesicle associated membrane protein 4 [Source:HGNC Symbol;Acc:HGNC:12645]
ENSG00000060491	3745.53	2606.66	1.43691	0.695939	0.52297	3.27e-06	6.85e-05	OGFR		opioid growth factor receptor [Source:HGNC Symbol;Acc:HGNC:15768]
ENSG00000137825	173.081	120.47	1.43671	0.696035	0.52277	0.0040674	0.031117	ITPKA		inositol-trisphosphate 3-kinase A [Source:HGNC Symbol;Acc:HGNC:6178]
ENSG00000114054	1886.38	1313.68	1.43595	0.696403	0.52201	5.04e-06	0.00010014	PCCB		propionyl-CoA carboxylase subunit beta [Source:HGNC Symbol;Acc:HGNC:8654]
ENSG00000197594	462.882	322.369	1.43588	0.696439	0.52193	0.00021196	0.0025963	ENPP1		ectonucleotide pyrophosphatase/phosphodiesterase 1 [Source:HGNC Symbol;Acc:HGNC:3356]
ENSG00000075234	1490.62	1038.26	1.43569	0.696529	0.52175	1.21e-05	0.00021582	TTC38		tetratricopeptide repeat domain 38 [Source:HGNC Symbol;Acc:HGNC:26082]
ENSG00000096654	247.653	172.518	1.43552	0.696611	0.52157	0.0011757	0.011131	ZNF184		zinc finger protein 184 [Source:HGNC Symbol;Acc:HGNC:12975]
ENSG00000149932	1099.23	765.931	1.43515	0.696791	0.5212	0.0050748	0.037303	TMEM219		transmembrane protein 219 [Source:HGNC Symbol;Acc:HGNC:25201]
ENSG00000167106	1957.51	1364.02	1.4351	0.696814	0.52115	5.11e-06	0.00010147	FAM102A		family with sequence similarity 102 member A [Source:HGNC Symbol;Acc:HGNC:31419]
ENSG00000159111	1501.39	1046.28	1.43497	0.696879	0.52102	1.14e-05	0.00020525	MRPL10		mitochondrial ribosomal protein L10 [Source:HGNC Symbol;Acc:HGNC:14055]
ENSG00000185721	795.227	554.665	1.43371	0.697493	0.51975	0.00025245	0.0030181	DRG1		developmentally regulated GTP binding protein 1 [Source:HGNC Symbol;Acc:HGNC:3029]
ENSG00000148175	3090.82	2156.49	1.43327	0.697707	0.51931	1.82e-06	4.12e-05	STOM		stomatin [Source:HGNC Symbol;Acc:HGNC:3383]
ENSG00000106665	920.401	642.43	1.43269	0.697989	0.51872	1.25e-05	0.0002229	CLIP2		CAP-Gly domain containing linker protein 2 [Source:HGNC Symbol;Acc:HGNC:2586]
ENSG00000166794	2150.06	1501.01	1.43241	0.698126	0.51844	9.23e-05	0.0012577	PPIB		peptidylprolyl isomerase B [Source:HGNC Symbol;Acc:HGNC:9255]
ENSG00000164048	249.848	174.456	1.43216	0.698246	0.51819	0.001274	0.011876	ZNF589		zinc finger protein 589 [Source:HGNC Symbol;Acc:HGNC:16747]
ENSG00000066427	463.49	323.638	1.43212	0.698265	0.51815	0.00017193	0.0021594	ATXN3		ataxin 3 [Source:HGNC Symbol;Acc:HGNC:7106]
ENSG00000164331	206.468	144.172	1.4321	0.698277	0.51813	0.0047584	0.035385	ANKRA2		ankyrin repeat family A member 2 [Source:HGNC Symbol;Acc:HGNC:13208]
ENSG00000102978	1975.05	1379.38	1.43184	0.698403	0.51787	7.99e-06	0.00014959	POLR2C		RNA polymerase II subunit C [Source:HGNC Symbol;Acc:HGNC:9189]
ENSG00000133858	2254.03	1575.03	1.4311	0.698764	0.51712	0.00041381	0.0045821	ZFC3H1		zinc finger C3H1-type containing [Source:HGNC Symbol;Acc:HGNC:28328]
ENSG00000130052	449.429	314.048	1.43108	0.698771	0.51711	0.00017176	0.0021589	STARD8		StAR related lipid transfer domain containing 8 [Source:HGNC Symbol;Acc:HGNC:19161]
ENSG00000095574	361.852	252.948	1.43054	0.699037	0.51656	0.0004082	0.0045318	IKZF5		IKAROS family zinc finger 5 [Source:HGNC Symbol;Acc:HGNC:14283]
ENSG00000160783	288.935	202.056	1.42997	0.699314	0.51599	0.0053137	0.038648	PMF1		polyamine modulated factor 1 [Source:HGNC Symbol;Acc:HGNC:9112]
ENSG00000100348	933.925	653.246	1.42967	0.699463	0.51568	0.00056747	0.0059631	TXN2		thioredoxin 2 [Source:HGNC Symbol;Acc:HGNC:17772]
ENSG00000160789	20691.2	14474.7	1.42948	0.699557	0.51549	1.51e-06	3.49e-05	LMNA		lamin A/C [Source:HGNC Symbol;Acc:HGNC:6636]
ENSG00000160191	284.474	199.053	1.42913	0.699724	0.51514	0.0016309	0.014602	PDE9A		phosphodiesterase 9A [Source:HGNC Symbol;Acc:HGNC:8795]
ENSG00000170043	464.85	325.468	1.42825	0.700157	0.51425	0.0066304	0.046142	TRAPPC1		trafficking protein particle complex 1 [Source:HGNC Symbol;Acc:HGNC:19894]
ENSG00000170191	319.108	223.459	1.42803	0.700263	0.51403	0.0027621	0.022611	NANP		N-acetylneuraminic acid phosphatase [Source:HGNC Symbol;Acc:HGNC:16140]
ENSG00000187535	1455.7	1019.53	1.42781	0.700372	0.51381	1.18e-05	0.00021101	IFT140		intraflagellar transport 140 [Source:HGNC Symbol;Acc:HGNC:29077]
ENSG00000148672	4726.46	3310.8	1.42759	0.700482	0.51358	2.73e-06	5.87e-05	GLUD1		glutamate dehydrogenase 1 [Source:HGNC Symbol;Acc:HGNC:4335]
ENSG00000131669	481.289	337.164	1.42746	0.700543	0.51345	0.0026198	0.021638	NINJ1		ninjurin 1 [Source:HGNC Symbol;Acc:HGNC:7824]
ENSG00000090615	4445.11	3115.61	1.42672	0.700908	0.5127	2.89e-06	6.14e-05	GOLGA3		golgin A3 [Source:HGNC Symbol;Acc:HGNC:4426]
ENSG00000139625	271.089	190.013	1.42668	0.700927	0.51266	0.0016896	0.014985	MAP3K12		mitogen-activated protein kinase kinase kinase 12 [Source:HGNC Symbol;Acc:HGNC:6851]
ENSG00000261716	272.762	191.308	1.42577	0.701375	0.51174	0.0070765	0.048745	HIST2H2BC		histone cluster 2 H2B family member c (pseudogene) [Source:NCBI gene;Acc:337873]
ENSG00000085840	880.999	617.977	1.42562	0.701449	0.51159	3.23e-05	0.00051161	ORC1		origin recognition complex subunit 1 [Source:HGNC Symbol;Acc:HGNC:8487]
ENSG00000140983	4969.69	3489.83	1.42405	0.702223	0.51	0.00041067	0.0045532	RHOT2		ras homolog family member T2 [Source:HGNC Symbol;Acc:HGNC:21169]
ENSG00000158747	2743.68	1926.96	1.42384	0.702325	0.50979	0.0037011	0.028786	NBL1		NBL1, DAN family BMP antagonist [Source:HGNC Symbol;Acc:HGNC:7650]
ENSG00000163683	784.038	550.702	1.42371	0.702392	0.50965	0.00043391	0.0047726	SMIM14		small integral membrane protein 14 [Source:HGNC Symbol;Acc:HGNC:27321]
ENSG00000180992	653.857	459.36	1.42341	0.70254	0.50935	0.0009512	0.009295	MRPL14		mitochondrial ribosomal protein L14 [Source:HGNC Symbol;Acc:HGNC:14279]
ENSG00000132793	534.862	375.764	1.4234	0.702545	0.50934	0.00017184	0.0021591	LPIN3		lipin 3 [Source:HGNC Symbol;Acc:HGNC:14451]
ENSG00000114956	590.437	415.124	1.42231	0.70308	0.50824	0.00017895	0.0022399	DGUOK		deoxyguanosine kinase [Source:HGNC Symbol;Acc:HGNC:2858]
ENSG00000158864	2742.67	1928.44	1.42223	0.703123	0.50815	7.7e-06	0.00014485	NDUFS2		NADH:ubiquinone oxidoreductase core subunit S2 [Source:HGNC Symbol;Acc:HGNC:7708]
ENSG00000183963	689.206	484.674	1.422	0.703236	0.50792	9.58e-05	0.0012992	SMTN		smoothelin [Source:HGNC Symbol;Acc:HGNC:11126]
ENSG00000034713	891.612	627.156	1.42167	0.703396	0.50759	7.16e-05	0.0010066	GABARAPL2		GABA type A receptor associated protein like 2 [Source:HGNC Symbol;Acc:HGNC:13291]
ENSG00000141034	405.962	285.591	1.42148	0.70349	0.5074	0.00028017	0.0033003	GID4		GID complex subunit 4 homolog [Source:HGNC Symbol;Acc:HGNC:28453]
ENSG00000108784	500.652	352.232	1.42137	0.703547	0.50728	0.00025483	0.0030417	NAGLU		N-acetyl-alpha-glucosaminidase [Source:HGNC Symbol;Acc:HGNC:7632]
ENSG00000105355	3240.78	2280.29	1.42122	0.703623	0.50713	5.24e-06	0.00010374	PLIN3		perilipin 3 [Source:HGNC Symbol;Acc:HGNC:16893]
ENSG00000136940	935.994	658.675	1.42103	0.703717	0.50693	0.0011776	0.011142	PDCL		phosducin like [Source:HGNC Symbol;Acc:HGNC:8770]
ENSG00000007047	651.587	458.608	1.42079	0.703831	0.5067	9.05e-05	0.0012374	MARK4		microtubule affinity regulating kinase 4 [Source:HGNC Symbol;Acc:HGNC:13538]
ENSG00000079805	2868.07	2018.73	1.42073	0.703863	0.50663	5.84e-06	0.00011377	DNM2		dynamin 2 [Source:HGNC Symbol;Acc:HGNC:2974]
ENSG00000164088	370.555	260.835	1.42065	0.703903	0.50655	0.00067534	0.0069149	PPM1M		protein phosphatase, Mg2+/Mn2+ dependent 1M [Source:HGNC Symbol;Acc:HGNC:26506]
ENSG00000145425	6807.31	4792.2	1.4205	0.703978	0.5064	0.0003153	0.0036557	RPS3A		ribosomal protein S3A [Source:HGNC Symbol;Acc:HGNC:10421]
ENSG00000114125	581.753	409.723	1.41987	0.704291	0.50576	0.00089802	0.0088349	RNF7		ring finger protein 7 [Source:HGNC Symbol;Acc:HGNC:10070]
ENSG00000141002	3539.31	2492.74	1.41985	0.7043	0.50574	0.00024694	0.0029603	TCF25		transcription factor 25 [Source:HGNC Symbol;Acc:HGNC:29181]
ENSG00000133606	2181.62	1537.19	1.41922	0.70461	0.5051	8.59e-06	0.00015949	MKRN1		makorin ring finger protein 1 [Source:HGNC Symbol;Acc:HGNC:7112]
ENSG00000106049	1190.35	839.123	1.41856	0.70494	0.50443	2.5e-05	0.00041132	HIBADH		3-hydroxyisobutyrate dehydrogenase [Source:HGNC Symbol;Acc:HGNC:4907]
ENSG00000108106	5706.69	4022.97	1.41852	0.704958	0.50439	0.0056669	0.040735	UBE2S		ubiquitin conjugating enzyme E2 S [Source:HGNC Symbol;Acc:HGNC:17895]
ENSG00000141349	1147.44	809.014	1.41832	0.705058	0.50419	3.67e-05	0.00056975	G6PC3		glucose-6-phosphatase catalytic subunit 3 [Source:HGNC Symbol;Acc:HGNC:24861]
ENSG00000151502	1779.07	1254.77	1.41784	0.705297	0.5037	1.21e-05	0.00021514	VPS26B		VPS26, retromer complex component B [Source:HGNC Symbol;Acc:HGNC:28119]
ENSG00000180964	597.695	421.587	1.41773	0.705355	0.50358	0.00014336	0.0018503	TCEAL8		transcription elongation factor A like 8 [Source:HGNC Symbol;Acc:HGNC:28683]
ENSG00000103852	581.359	410.499	1.41622	0.706103	0.50205	0.00016658	0.0021025	TTC23		tetratricopeptide repeat domain 23 [Source:HGNC Symbol;Acc:HGNC:25730]
ENSG00000155252	820.72	579.815	1.41549	0.706471	0.5013	6.31e-05	0.00090256	PI4K2A		phosphatidylinositol 4-kinase type 2 alpha [Source:HGNC Symbol;Acc:HGNC:30031]
ENSG00000141699	751.781	531.125	1.41545	0.706489	0.50126	0.00010623	0.0014208	RETREG3		reticulophagy regulator family member 3 [Source:HGNC Symbol;Acc:HGNC:27258]
ENSG00000158555	1306.74	923.353	1.41522	0.706606	0.50102	2.02e-05	0.00034011	GDPD5		glycerophosphodiester phosphodiesterase domain containing 5 [Source:HGNC Symbol;Acc:HGNC:28804]
ENSG00000130414	1477.43	1044.05	1.41509	0.706669	0.50089	2.57e-05	0.00042101	NDUFA10		NADH:ubiquinone oxidoreductase subunit A10 [Source:HGNC Symbol;Acc:HGNC:7684]
ENSG00000182827	3130.25	2212.43	1.41485	0.70679	0.50065	9.29e-05	0.0012632	ACBD3		acyl-CoA binding domain containing 3 [Source:HGNC Symbol;Acc:HGNC:15453]
ENSG00000112561	243.808	172.33	1.41477	0.706829	0.50057	0.0018549	0.016165	TFEB		transcription factor EB [Source:HGNC Symbol;Acc:HGNC:11753]
ENSG00000196123	675.544	477.587	1.41449	0.706967	0.50028	0.00011761	0.0015573	KIAA0895L		KIAA0895 like [Source:HGNC Symbol;Acc:HGNC:34408]
ENSG00000143198	1572.17	1112.09	1.4137	0.707362	0.49948	3.37e-05	0.00053004	MGST3		microsomal glutathione S-transferase 3 [Source:HGNC Symbol;Acc:HGNC:7064]
ENSG00000178980	1211.24	856.898	1.41352	0.707455	0.49929	0.0053687	0.038942	SELENOW		selenoprotein W [Source:HGNC Symbol;Acc:HGNC:10752]
ENSG00000161395	162.698	115.132	1.41314	0.707642	0.49891	0.0069551	0.048079	PGAP3		post-GPI attachment to proteins 3 [Source:HGNC Symbol;Acc:HGNC:23719]
ENSG00000184428	870.885	616.335	1.41301	0.70771	0.49877	8.59e-05	0.0011799	TOP1MT		DNA topoisomerase I mitochondrial [Source:HGNC Symbol;Acc:HGNC:29787]
ENSG00000100242	1512.31	1070.43	1.41281	0.707809	0.49857	9.47e-06	0.00017409	SUN2		Sad1 and UNC84 domain containing 2 [Source:HGNC Symbol;Acc:HGNC:14210]
ENSG00000083444	5396.09	3820.73	1.41232	0.708056	0.49806	5.5e-06	0.00010818	PLOD1		procollagen-lysine,2-oxoglutarate 5-dioxygenase 1 [Source:HGNC Symbol;Acc:HGNC:9081]
ENSG00000178053	549.918	389.645	1.41133	0.708552	0.49706	0.00023798	0.0028666	MLF1		myeloid leukemia factor 1 [Source:HGNC Symbol;Acc:HGNC:7125]
ENSG00000130517	1023.98	727.043	1.40841	0.71002	0.49407	6.48e-05	0.00092355	PGPEP1		pyroglutamyl-peptidase I [Source:HGNC Symbol;Acc:HGNC:13568]
ENSG00000143891	388.841	276.09	1.40838	0.710033	0.49404	0.00077028	0.0077086	GALM		galactose mutarotase [Source:HGNC Symbol;Acc:HGNC:24063]
ENSG00000132286	605.659	430.117	1.40813	0.710163	0.49378	0.00012434	0.0016333	TIMM10B		translocase of inner mitochondrial membrane 10B [Source:HGNC Symbol;Acc:HGNC:4022]
ENSG00000165264	311.65	221.354	1.40793	0.710265	0.49357	0.0015645	0.01407	NDUFB6		NADH:ubiquinone oxidoreductase subunit B6 [Source:HGNC Symbol;Acc:HGNC:7701]
ENSG00000124226	2633.81	1870.83	1.40783	0.710315	0.49347	1.02e-05	0.00018462	RNF114		ring finger protein 114 [Source:HGNC Symbol;Acc:HGNC:13094]
ENSG00000168758	308.61	219.26	1.40751	0.710477	0.49314	0.0012385	0.011617	SEMA4C		semaphorin 4C [Source:HGNC Symbol;Acc:HGNC:10731]
ENSG00000266714	4704.03	3343.08	1.40709	0.710685	0.49272	7.37e-06	0.0001395	MYO15B		myosin XVB [Source:HGNC Symbol;Acc:HGNC:14083]
ENSG00000160957	1854.07	1318.7	1.40599	0.711244	0.49158	0.00014424	0.0018609	RECQL4		RecQ like helicase 4 [Source:HGNC Symbol;Acc:HGNC:9949]
ENSG00000053918	1945.06	1385.24	1.40413	0.712182	0.48968	1.14e-05	0.00020527	KCNQ1		potassium voltage-gated channel subfamily Q member 1 [Source:HGNC Symbol;Acc:HGNC:6294]
ENSG00000118816	5539.46	3949.03	1.40274	0.712891	0.48825	6.28e-06	0.00012152	CCNI		cyclin I [Source:HGNC Symbol;Acc:HGNC:1595]
ENSG00000168118	915.366	652.594	1.40266	0.712932	0.48816	7.68e-05	0.0010727	RAB4A		RAB4A, member RAS oncogene family [Source:HGNC Symbol;Acc:HGNC:9781]
ENSG00000130720	326.104	232.581	1.40211	0.713211	0.4876	0.0043671	0.033	FIBCD1		fibrinogen C domain containing 1 [Source:HGNC Symbol;Acc:HGNC:25922]
ENSG00000176978	4301.06	3067.86	1.40197	0.71328	0.48746	0.0054507	0.039377	DPP7		dipeptidyl peptidase 7 [Source:HGNC Symbol;Acc:HGNC:14892]
ENSG00000109062	2775.78	1981	1.4012	0.713673	0.48666	1.56e-05	0.0002719	SLC9A3R1		SLC9A3 regulator 1 [Source:HGNC Symbol;Acc:HGNC:11075]
ENSG00000180879	3692.02	2635.14	1.40107	0.713739	0.48653	0.0015176	0.013704	SSR4		signal sequence receptor subunit 4 [Source:HGNC Symbol;Acc:HGNC:11326]
ENSG00000168439	5389.04	3846.44	1.40105	0.713751	0.48651	9.73e-06	0.00017794	STIP1		stress induced phosphoprotein 1 [Source:HGNC Symbol;Acc:HGNC:11387]
ENSG00000234608	433.431	309.516	1.40035	0.714107	0.48579	0.0038688	0.029846	MAPKAPK5-AS1		MAPKAPK5 antisense RNA 1 [Source:HGNC Symbol;Acc:HGNC:24091]
ENSG00000100767	250.268	178.751	1.40009	0.71424	0.48552	0.0063827	0.044803	PAPLN		papilin, proteoglycan like sulfated glycoprotein [Source:HGNC Symbol;Acc:HGNC:19262]
ENSG00000068137	2082.05	1487.25	1.39993	0.71432	0.48536	1.62e-05	0.00028146	PLEKHH3		pleckstrin homology, MyTH4 and FERM domain containing H3 [Source:HGNC Symbol;Acc:HGNC:26105]
ENSG00000198886	136312	97409.5	1.39937	0.714605	0.48478	5.68e-05	0.00082589	MT-ND4		mitochondrially encoded NADH:ubiquinone oxidoreductase core subunit 4 [Source:HGNC Symbol;Acc:HGNC:7459]
ENSG00000188130	873.43	624.441	1.39874	0.71493	0.48413	0.00052795	0.0056188	MAPK12		mitogen-activated protein kinase 12 [Source:HGNC Symbol;Acc:HGNC:6874]
ENSG00000133226	4234.27	3027.54	1.39858	0.71501	0.48397	8.41e-06	0.00015655	SRRM1		serine and arginine repetitive matrix 1 [Source:HGNC Symbol;Acc:HGNC:16638]
ENSG00000167904	265.462	189.835	1.39838	0.715111	0.48376	0.0028208	0.023007	TMEM68		transmembrane protein 68 [Source:HGNC Symbol;Acc:HGNC:26510]
ENSG00000087365	10441.5	7466.92	1.39836	0.715121	0.48374	1.04e-05	0.00018905	SF3B2		splicing factor 3b subunit 2 [Source:HGNC Symbol;Acc:HGNC:10769]
ENSG00000171219	266.613	190.723	1.39791	0.715355	0.48327	0.0023588	0.019858	CDC42BPG		CDC42 binding protein kinase gamma [Source:HGNC Symbol;Acc:HGNC:29829]
ENSG00000123562	9692.33	6938.52	1.39689	0.715877	0.48222	9.07e-06	0.00016775	MORF4L2		mortality factor 4 like 2 [Source:HGNC Symbol;Acc:HGNC:16849]
ENSG00000132004	314.507	225.157	1.39683	0.715906	0.48216	0.0018487	0.016124	FBXW9		F-box and WD repeat domain containing 9 [Source:HGNC Symbol;Acc:HGNC:28136]
ENSG00000025434	656.435	470.042	1.39654	0.716053	0.48186	0.0053938	0.039086	NR1H3		nuclear receptor subfamily 1 group H member 3 [Source:HGNC Symbol;Acc:HGNC:7966]
ENSG00000171960	290.168	207.839	1.39612	0.716272	0.48142	0.0029241	0.023703	PPIH		peptidylprolyl isomerase H [Source:HGNC Symbol;Acc:HGNC:14651]
ENSG00000129353	1239.87	888.558	1.39537	0.716654	0.48065	5.59e-05	0.0008146	SLC44A2		solute carrier family 44 member 2 [Source:HGNC Symbol;Acc:HGNC:17292]
ENSG00000178035	6737.38	4828.64	1.3953	0.716694	0.48057	0.00017321	0.0021746	IMPDH2		inosine monophosphate dehydrogenase 2 [Source:HGNC Symbol;Acc:HGNC:6053]
ENSG00000116857	1814.05	1300.23	1.39518	0.716752	0.48045	4.66e-05	0.00069724	TMEM9		transmembrane protein 9 [Source:HGNC Symbol;Acc:HGNC:18823]
ENSG00000148154	565.737	405.612	1.39477	0.716962	0.48003	0.00014753	0.0018967	UGCG		UDP-glucose ceramide glucosyltransferase [Source:HGNC Symbol;Acc:HGNC:12524]
ENSG00000176058	1182.89	848.116	1.39473	0.716985	0.47998	0.0039186	0.030173	TPRN		taperin [Source:HGNC Symbol;Acc:HGNC:26894]
ENSG00000114315	968.815	694.81	1.39436	0.717175	0.4796	6.58e-05	0.00093583	HES1		hes family bHLH transcription factor 1 [Source:HGNC Symbol;Acc:HGNC:5192]
ENSG00000143033	1207.37	866.581	1.39326	0.717742	0.47846	6.68e-05	0.00094806	MTF2		metal response element binding transcription factor 2 [Source:HGNC Symbol;Acc:HGNC:29535]
ENSG00000168078	2031.83	1458.37	1.39321	0.717765	0.47842	3.11e-05	0.00049628	PBK		PDZ binding kinase [Source:HGNC Symbol;Acc:HGNC:18282]
ENSG00000127838	786.197	564.76	1.39209	0.718345	0.47725	0.00019922	0.0024594	PNKD		PNKD, MBL domain containing [Source:HGNC Symbol;Acc:HGNC:9153]
ENSG00000160767	1131.09	812.771	1.39164	0.718575	0.47679	5.76e-05	0.00083609	FAM189B		family with sequence similarity 189 member B [Source:HGNC Symbol;Acc:HGNC:1233]
ENSG00000164877	1231.84	885.331	1.39139	0.718704	0.47653	0.00013474	0.0017534	MICALL2		MICAL like 2 [Source:HGNC Symbol;Acc:HGNC:29672]
ENSG00000123364	542.192	389.698	1.39131	0.718745	0.47645	0.00040621	0.0045169	HOXC13		homeobox C13 [Source:HGNC Symbol;Acc:HGNC:5125]
ENSG00000117305	596.56	429.007	1.39056	0.719135	0.47566	0.00042468	0.0046881	HMGCL		3-hydroxy-3-methylglutaryl-CoA lyase [Source:HGNC Symbol;Acc:HGNC:5005]
ENSG00000103202	2203.48	1585.32	1.38992	0.719464	0.475	0.0049723	0.03672	NME4		NME/NM23 nucleoside diphosphate kinase 4 [Source:HGNC Symbol;Acc:HGNC:7852]
ENSG00000214253	1081.14	778.019	1.38961	0.719629	0.47467	0.007006	0.04838	FIS1		fission, mitochondrial 1 [Source:HGNC Symbol;Acc:HGNC:21689]
ENSG00000165655	1139.76	820.313	1.38943	0.719722	0.47449	4.23e-05	0.00064135	ZNF503		zinc finger protein 503 [Source:HGNC Symbol;Acc:HGNC:23589]
ENSG00000163932	537.358	386.953	1.38869	0.720102	0.47373	0.00029446	0.0034491	PRKCD		protein kinase C delta [Source:HGNC Symbol;Acc:HGNC:9399]
ENSG00000105701	5772	4156.57	1.38865	0.720126	0.47368	0.0012189	0.011465	FKBP8		FK506 binding protein 8 [Source:HGNC Symbol;Acc:HGNC:3724]
ENSG00000168028	38688.9	27860.8	1.38865	0.720125	0.47368	0.0019188	0.016618	RPSA		ribosomal protein SA [Source:HGNC Symbol;Acc:HGNC:6502]
ENSG00000177225	1133.15	816.46	1.38788	0.720523	0.47288	0.00013514	0.0017579	GATD1		glutamine amidotransferase like class 1 domain containing 1 [Source:HGNC Symbol;Acc:HGNC:26616]
ENSG00000175390	5100.93	3676.85	1.38731	0.72082	0.47229	0.00031602	0.0036628	EIF3F		eukaryotic translation initiation factor 3 subunit F [Source:HGNC Symbol;Acc:HGNC:3275]
ENSG00000172336	581.435	419.458	1.38616	0.721419	0.47109	0.00047455	0.0051412	POP7		POP7 homolog, ribonuclease P/MRP subunit [Source:HGNC Symbol;Acc:HGNC:19949]
ENSG00000130175	9762.21	7043.12	1.38606	0.721467	0.47099	0.0020874	0.01785	PRKCSH		protein kinase C substrate 80K-H [Source:HGNC Symbol;Acc:HGNC:9411]
ENSG00000132823	1387.97	1001.54	1.38583	0.721588	0.47075	0.00057433	0.0060274	OSER1		oxidative stress responsive serine rich 1 [Source:HGNC Symbol;Acc:HGNC:16105]
ENSG00000065357	1447.72	1045.05	1.38531	0.721862	0.47021	7.85e-05	0.0010921	DGKA		diacylglycerol kinase alpha [Source:HGNC Symbol;Acc:HGNC:2849]
ENSG00000127663	1184.63	855.357	1.38496	0.722043	0.46984	6.09e-05	0.00087766	KDM4B		lysine demethylase 4B [Source:HGNC Symbol;Acc:HGNC:29136]
ENSG00000172613	757.795	547.175	1.38492	0.722062	0.4698	0.00027694	0.0032668	RAD9A		RAD9 checkpoint clamp component A [Source:HGNC Symbol;Acc:HGNC:9827]
ENSG00000106591	745.703	538.819	1.38396	0.722565	0.4688	0.00026144	0.0031128	MRPL32		mitochondrial ribosomal protein L32 [Source:HGNC Symbol;Acc:HGNC:14035]
ENSG00000197620	480.871	347.643	1.38324	0.722943	0.46805	0.0012596	0.011771	CXorf40A		chromosome X open reading frame 40A [Source:HGNC Symbol;Acc:HGNC:28089]
ENSG00000024422	2263.9	1636.77	1.38316	0.722984	0.46796	2.02e-05	0.00034012	EHD2		EH domain containing 2 [Source:HGNC Symbol;Acc:HGNC:3243]
ENSG00000103066	374.121	270.507	1.38304	0.723047	0.46784	0.0017772	0.015589	PLA2G15		phospholipase A2 group XV [Source:HGNC Symbol;Acc:HGNC:17163]
ENSG00000145214	615.761	445.35	1.38264	0.723252	0.46743	0.00035534	0.0040438	DGKQ		diacylglycerol kinase theta [Source:HGNC Symbol;Acc:HGNC:2856]
ENSG00000162591	5237.29	3788.76	1.38233	0.723419	0.4671	1.49e-05	0.00026124	MEGF6		multiple EGF like domains 6 [Source:HGNC Symbol;Acc:HGNC:3232]
ENSG00000114353	4201.29	3041.18	1.38147	0.723868	0.4662	2.17e-05	0.00036206	GNAI2		G protein subunit alpha i2 [Source:HGNC Symbol;Acc:HGNC:4385]
ENSG00000173465	698.301	505.529	1.38133	0.723941	0.46606	0.0024958	0.020795	SSSCA1		Sjogren syndrome/scleroderma autoantigen 1 [Source:HGNC Symbol;Acc:HGNC:11328]
ENSG00000173933	419.641	303.924	1.38074	0.724248	0.46544	0.0012761	0.011889	RBM4		RNA binding motif protein 4 [Source:HGNC Symbol;Acc:HGNC:9901]
ENSG00000142657	3426.78	2482.23	1.38053	0.724362	0.46522	3.18e-05	0.00050609	PGD		phosphogluconate dehydrogenase [Source:HGNC Symbol;Acc:HGNC:8891]
ENSG00000134910	4916.03	3561.48	1.38033	0.724462	0.46502	2.8e-05	0.00045208	STT3A		STT3A, catalytic subunit of the oligosaccharyltransferase complex [Source:HGNC Symbol;Acc:HGNC:6172]
ENSG00000177427	503.812	365.149	1.37974	0.724772	0.4644	0.0008774	0.0086528	MIEF2		mitochondrial elongation factor 2 [Source:HGNC Symbol;Acc:HGNC:17920]
ENSG00000122406	28309.7	20518.1	1.37974	0.724774	0.4644	0.00075769	0.0075987	RPL5		ribosomal protein L5 [Source:HGNC Symbol;Acc:HGNC:10360]
ENSG00000104881	3185.54	2308.85	1.37971	0.724791	0.46436	2.43e-05	0.00040112	PPP1R13L		protein phosphatase 1 regulatory subunit 13 like [Source:HGNC Symbol;Acc:HGNC:18838]
ENSG00000178401	1069.75	775.371	1.37966	0.724817	0.46431	0.00010735	0.0014346	DNAJC22		DnaJ heat shock protein family (Hsp40) member C22 [Source:HGNC Symbol;Acc:HGNC:25802]
ENSG00000100600	899.318	651.858	1.37962	0.724836	0.46427	0.00021865	0.0026654	LGMN		legumain [Source:HGNC Symbol;Acc:HGNC:9472]
ENSG00000179889	5114.05	3708.24	1.3791	0.725109	0.46373	1.7e-05	0.00029291	PDXDC1		pyridoxal dependent decarboxylase domain containing 1 [Source:HGNC Symbol;Acc:HGNC:28995]
ENSG00000184076	533.375	386.833	1.37883	0.725254	0.46344	0.0052641	0.038354	UQCR10		ubiquinol-cytochrome c reductase, complex III subunit X [Source:HGNC Symbol;Acc:HGNC:30863]
ENSG00000130477	642.076	465.81	1.37841	0.725475	0.463	0.0004601	0.0050059	UNC13A		unc-13 homolog A [Source:HGNC Symbol;Acc:HGNC:23150]
ENSG00000165724	2302.47	1670.61	1.37822	0.725571	0.46281	9.61e-05	0.0013036	ZMYND19		zinc finger MYND-type containing 19 [Source:HGNC Symbol;Acc:HGNC:21146]
ENSG00000156795	386.406	280.426	1.37793	0.725728	0.4625	0.0015722	0.014132	WDYHV1		WDYHV motif containing 1 [Source:HGNC Symbol;Acc:HGNC:25490]
ENSG00000115459	372.667	270.471	1.37785	0.725771	0.46241	0.0019381	0.016754	ELMOD3		ELMO domain containing 3 [Source:HGNC Symbol;Acc:HGNC:26158]
ENSG00000125170	3251.31	2359.78	1.3778	0.725793	0.46237	3.25e-05	0.00051461	DOK4		docking protein 4 [Source:HGNC Symbol;Acc:HGNC:19868]
ENSG00000186907	752.904	546.712	1.37715	0.726138	0.46168	0.00012656	0.0016579	RTN4RL2		reticulon 4 receptor like 2 [Source:HGNC Symbol;Acc:HGNC:23053]
ENSG00000162783	1382.75	1004.48	1.37658	0.726435	0.46109	4.66e-05	0.00069712	IER5		immediate early response 5 [Source:HGNC Symbol;Acc:HGNC:5393]
ENSG00000158636	1444.22	1049.14	1.37657	0.726441	0.46108	0.0057493	0.041228	EMSY		EMSY, BRCA2 interacting transcriptional repressor [Source:HGNC Symbol;Acc:HGNC:18071]
ENSG00000068903	633.96	460.535	1.37657	0.726442	0.46108	0.00055349	0.0058365	SIRT2		sirtuin 2 [Source:HGNC Symbol;Acc:HGNC:10886]
ENSG00000118960	539.926	392.52	1.37554	0.726988	0.46	0.00097979	0.0095212	HS1BP3		HCLS1 binding protein 3 [Source:HGNC Symbol;Acc:HGNC:24979]
ENSG00000076864	931.656	677.605	1.37492	0.727313	0.45935	0.00032918	0.0037875	RAP1GAP		RAP1 GTPase activating protein [Source:HGNC Symbol;Acc:HGNC:9858]
ENSG00000264538	285.788	207.9	1.37464	0.727463	0.45905	0.0037134	0.028848	SUZ12P1		SUZ12 pseudogene 1 [Source:HGNC Symbol;Acc:HGNC:32421]
ENSG00000169418	1763.37	1283.33	1.37406	0.727772	0.45844	9e-05	0.0012313	NPR1		natriuretic peptide receptor 1 [Source:HGNC Symbol;Acc:HGNC:7943]
ENSG00000187961	1085.51	790.026	1.37402	0.727791	0.4584	0.00016103	0.0020442	KLHL17		kelch like family member 17 [Source:HGNC Symbol;Acc:HGNC:24023]
ENSG00000039650	1194.66	869.507	1.37395	0.727828	0.45833	0.0064631	0.045232	PNKP		polynucleotide kinase 3'-phosphatase [Source:HGNC Symbol;Acc:HGNC:9154]
ENSG00000177106	2762.45	2011.69	1.3732	0.728226	0.45754	5.46e-05	0.00079872	EPS8L2		EPS8 like 2 [Source:HGNC Symbol;Acc:HGNC:21296]
ENSG00000147677	5998.39	4369.13	1.3729	0.728383	0.45723	4.28e-05	0.00064779	EIF3H		eukaryotic translation initiation factor 3 subunit H [Source:HGNC Symbol;Acc:HGNC:3273]
ENSG00000015532	840.822	613.156	1.3713	0.729233	0.45555	0.00023041	0.0027874	XYLT2		xylosyltransferase 2 [Source:HGNC Symbol;Acc:HGNC:15517]
ENSG00000091640	978.953	714.088	1.37091	0.72944	0.45514	0.0020463	0.017571	SPAG7		sperm associated antigen 7 [Source:HGNC Symbol;Acc:HGNC:11216]
ENSG00000169021	1931.21	1408.77	1.37085	0.729473	0.45507	0.00024576	0.0029494	UQCRFS1		ubiquinol-cytochrome c reductase, Rieske iron-sulfur polypeptide 1 [Source:HGNC Symbol;Acc:HGNC:12587]
ENSG00000204392	860.602	628.008	1.37037	0.729731	0.45456	0.0056407	0.040581	LSM2		LSM2 homolog, U6 small nuclear RNA and mRNA degradation associated [Source:HGNC Symbol;Acc:HGNC:13940]
ENSG00000063660	2851.68	2081.48	1.37002	0.729914	0.4542	3.49e-05	0.00054581	GPC1		glypican 1 [Source:HGNC Symbol;Acc:HGNC:4449]
ENSG00000147364	614.436	448.58	1.36974	0.730067	0.4539	0.0014437	0.013159	FBXO25		F-box protein 25 [Source:HGNC Symbol;Acc:HGNC:13596]
ENSG00000077942	12527.9	9147.85	1.36949	0.730201	0.45364	1.94e-05	0.0003288	FBLN1		fibulin 1 [Source:HGNC Symbol;Acc:HGNC:3600]
ENSG00000100376	543.823	397.239	1.36901	0.730457	0.45313	0.00074265	0.0074727	FAM118A		family with sequence similarity 118 member A [Source:HGNC Symbol;Acc:HGNC:1313]
ENSG00000122033	306.479	223.92	1.3687	0.730621	0.45281	0.0041925	0.03192	MTIF3		mitochondrial translational initiation factor 3 [Source:HGNC Symbol;Acc:HGNC:29788]
ENSG00000204396	267.29	195.301	1.3686	0.730672	0.4527	0.0057289	0.041109	VWA7		von Willebrand factor A domain containing 7 [Source:HGNC Symbol;Acc:HGNC:13939]
ENSG00000121957	2596.13	1896.97	1.36857	0.730691	0.45267	0.0001175	0.0015564	GPSM2		G protein signaling modulator 2 [Source:HGNC Symbol;Acc:HGNC:29501]
ENSG00000178149	863.21	630.912	1.36819	0.730891	0.45227	0.00041617	0.0046049	DALRD3		DALR anticodon binding domain containing 3 [Source:HGNC Symbol;Acc:HGNC:25536]
ENSG00000068001	471.334	344.546	1.36799	0.731002	0.45205	0.0012447	0.011655	HYAL2		hyaluronoglucosaminidase 2 [Source:HGNC Symbol;Acc:HGNC:5321]
ENSG00000198755	18297	13376.6	1.36784	0.731082	0.4519	0.0014326	0.01309	RPL10A		ribosomal protein L10a [Source:HGNC Symbol;Acc:HGNC:10299]
ENSG00000113811	529.974	387.823	1.36654	0.731776	0.45053	0.0059814	0.042512	SELENOK		selenoprotein K [Source:HGNC Symbol;Acc:HGNC:30394]
ENSG00000178537	329.07	240.85	1.36628	0.731912	0.45026	0.0020714	0.017754	SLC25A20		solute carrier family 25 member 20 [Source:HGNC Symbol;Acc:HGNC:1421]
ENSG00000169764	2061.28	1510.5	1.36464	0.732796	0.44852	7.93e-05	0.0011015	UGP2		UDP-glucose pyrophosphorylase 2 [Source:HGNC Symbol;Acc:HGNC:12527]
ENSG00000096093	514.119	376.856	1.36423	0.733015	0.44809	0.0010589	0.010167	EFHC1		EF-hand domain containing 1 [Source:HGNC Symbol;Acc:HGNC:16406]
ENSG00000127483	6667.13	4888.02	1.36397	0.733152	0.44782	0.0013138	0.012189	HP1BP3		heterochromatin protein 1 binding protein 3 [Source:HGNC Symbol;Acc:HGNC:24973]
ENSG00000178605	808.311	592.659	1.36387	0.733206	0.44771	0.0015601	0.014046	GTPBP6		GTP binding protein 6 (putative) [Source:HGNC Symbol;Acc:HGNC:30189]
ENSG00000012822	1228.54	901.391	1.36294	0.73371	0.44672	0.00018947	0.0023556	CALCOCO1		calcium binding and coiled-coil domain 1 [Source:HGNC Symbol;Acc:HGNC:29306]
ENSG00000197345	693.215	508.791	1.36248	0.733958	0.44623	0.0026631	0.021942	MRPL21		mitochondrial ribosomal protein L21 [Source:HGNC Symbol;Acc:HGNC:14479]
ENSG00000085999	704.505	517.189	1.36218	0.734117	0.44592	0.00042303	0.0046715	RAD54L		RAD54 like [Source:HGNC Symbol;Acc:HGNC:9826]
ENSG00000130560	1706.68	1253.01	1.36206	0.734183	0.44579	0.00012031	0.0015873	UBAC1		UBA domain containing 1 [Source:HGNC Symbol;Acc:HGNC:30221]
ENSG00000115042	819.338	601.641	1.36184	0.734301	0.44556	0.0026872	0.022107	FAHD2A		fumarylacetoacetate hydrolase domain containing 2A [Source:HGNC Symbol;Acc:HGNC:24252]
ENSG00000151135	2901.77	2131.17	1.36159	0.734437	0.44529	5.76e-05	0.00083609	TMEM263		transmembrane protein 263 [Source:HGNC Symbol;Acc:HGNC:28281]
ENSG00000124224	353.925	260.08	1.36083	0.734846	0.44449	0.0036585	0.028482	PPP4R1L		protein phosphatase 4 regulatory subunit 1 like (pseudogene) [Source:HGNC Symbol;Acc:HGNC:15755]
ENSG00000013583	953.27	701.556	1.35879	0.735946	0.44233	0.00043174	0.0047518	HEBP1		heme binding protein 1 [Source:HGNC Symbol;Acc:HGNC:17176]
ENSG00000166676	1222.25	899.55	1.35873	0.735981	0.44226	0.0064233	0.045032	TVP23A		trans-golgi network vesicle protein 23 homolog A [Source:HGNC Symbol;Acc:HGNC:20398]
ENSG00000133067	257.502	189.664	1.35767	0.736553	0.44114	0.0055366	0.03991	LGR6		leucine rich repeat containing G protein-coupled receptor 6 [Source:HGNC Symbol;Acc:HGNC:19719]
ENSG00000155254	1197.31	882.432	1.35683	0.737012	0.44024	0.00023388	0.0028262	MARVELD1		MARVEL domain containing 1 [Source:HGNC Symbol;Acc:HGNC:28674]
ENSG00000166478	628.831	463.493	1.35672	0.73707	0.44013	0.00091058	0.0089375	ZNF143		zinc finger protein 143 [Source:HGNC Symbol;Acc:HGNC:12928]
ENSG00000146410	259.825	191.578	1.35623	0.737335	0.43961	0.0060453	0.042851	MTFR2		mitochondrial fission regulator 2 [Source:HGNC Symbol;Acc:HGNC:21115]
ENSG00000100897	671.158	494.911	1.35612	0.737398	0.43948	0.00071466	0.0072548	DCAF11		DDB1 and CUL4 associated factor 11 [Source:HGNC Symbol;Acc:HGNC:20258]
ENSG00000099326	1274.36	940.241	1.35536	0.737812	0.43867	0.0011007	0.010514	MZF1		myeloid zinc finger 1 [Source:HGNC Symbol;Acc:HGNC:13108]
ENSG00000130669	1931.46	1425.32	1.3551	0.737951	0.4384	0.00012536	0.0016454	PAK4		p21 (RAC1) activated kinase 4 [Source:HGNC Symbol;Acc:HGNC:16059]
ENSG00000170689	835.812	616.827	1.35502	0.737997	0.43831	0.00053511	0.0056824	HOXB9		homeobox B9 [Source:HGNC Symbol;Acc:HGNC:5120]
ENSG00000025772	1880.86	1389.01	1.3541	0.738496	0.43734	0.00017541	0.0021998	TOMM34		translocase of outer mitochondrial membrane 34 [Source:HGNC Symbol;Acc:HGNC:15746]
ENSG00000136240	5740.06	4239.55	1.35393	0.73859	0.43715	6.73e-05	0.000954	KDELR2		KDEL endoplasmic reticulum protein retention receptor 2 [Source:HGNC Symbol;Acc:HGNC:6305]
ENSG00000088325	7757.58	5731.46	1.35351	0.738821	0.4367	4.73e-05	0.00070562	TPX2		TPX2, microtubule nucleation factor [Source:HGNC Symbol;Acc:HGNC:1249]
ENSG00000134333	37247.6	27523	1.35333	0.738919	0.43651	5.09e-05	0.00074983	LDHA		lactate dehydrogenase A [Source:HGNC Symbol;Acc:HGNC:6535]
ENSG00000066230	476.098	351.803	1.35331	0.738931	0.43649	0.0018904	0.016423	SLC9A3		solute carrier family 9 member A3 [Source:HGNC Symbol;Acc:HGNC:11073]
ENSG00000107829	680.999	503.281	1.35312	0.739033	0.43629	0.005709	0.040984	FBXW4		F-box and WD repeat domain containing 4 [Source:HGNC Symbol;Acc:HGNC:10847]
ENSG00000101019	850.602	628.7	1.35295	0.739124	0.43611	0.00060594	0.0062936	UQCC1		ubiquinol-cytochrome c reductase complex assembly factor 1 [Source:HGNC Symbol;Acc:HGNC:15891]
ENSG00000158828	329.371	243.46	1.35288	0.739165	0.43603	0.0033489	0.026431	PINK1		PTEN induced putative kinase 1 [Source:HGNC Symbol;Acc:HGNC:14581]
ENSG00000174151	448.258	331.521	1.35212	0.739577	0.43523	0.0018505	0.016131	CYB561D1		cytochrome b561 family member D1 [Source:HGNC Symbol;Acc:HGNC:26804]
ENSG00000096384	34630.8	25617.7	1.35183	0.739739	0.43491	4.64e-05	0.00069485	HSP90AB1		heat shock protein 90 alpha family class B member 1 [Source:HGNC Symbol;Acc:HGNC:5258]
ENSG00000066455	1262.82	934.651	1.35111	0.74013	0.43415	0.00024154	0.0029061	GOLGA5		golgin A5 [Source:HGNC Symbol;Acc:HGNC:4428]
ENSG00000104783	1901.47	1407.54	1.35092	0.740237	0.43394	0.0019642	0.016958	KCNN4		potassium calcium-activated channel subfamily N member 4 [Source:HGNC Symbol;Acc:HGNC:6293]
ENSG00000137216	830.103	614.567	1.35071	0.740351	0.43372	0.00039355	0.0044004	TMEM63B		transmembrane protein 63B [Source:HGNC Symbol;Acc:HGNC:17735]
ENSG00000131981	2957.3	2189.97	1.35038	0.740531	0.43337	0.00015234	0.0019488	LGALS3		galectin 3 [Source:HGNC Symbol;Acc:HGNC:6563]
ENSG00000150593	4451.66	3297.51	1.35001	0.740737	0.43297	6.5e-05	0.00092658	PDCD4		programmed cell death 4 [Source:HGNC Symbol;Acc:HGNC:8763]
ENSG00000160058	1284.56	951.656	1.34982	0.74084	0.43277	0.00022594	0.0027393	BSDC1		BSD domain containing 1 [Source:HGNC Symbol;Acc:HGNC:25501]
ENSG00000117419	1487.97	1103.18	1.34881	0.741394	0.43169	0.001662	0.014835	ERI3		ERI1 exoribonuclease family member 3 [Source:HGNC Symbol;Acc:HGNC:17276]
ENSG00000196419	5473.86	4059.17	1.34852	0.741554	0.43138	0.00011566	0.0015351	XRCC6		X-ray repair cross complementing 6 [Source:HGNC Symbol;Acc:HGNC:4055]
ENSG00000198435	761.72	565.116	1.3479	0.741895	0.43071	0.00038173	0.0042881	NRARP		NOTCH regulated ankyrin repeat protein [Source:HGNC Symbol;Acc:HGNC:33843]
ENSG00000136003	1201.93	891.737	1.34785	0.741923	0.43066	0.00037881	0.0042625	ISCU		iron-sulfur cluster assembly enzyme [Source:HGNC Symbol;Acc:HGNC:29882]
ENSG00000125648	2170.56	1610.72	1.34757	0.742075	0.43036	9.32e-05	0.0012659	SLC25A23		solute carrier family 25 member 23 [Source:HGNC Symbol;Acc:HGNC:19375]
ENSG00000151779	1452.6	1078.09	1.34738	0.742184	0.43015	0.0001675	0.0021125	NBAS		neuroblastoma amplified sequence [Source:HGNC Symbol;Acc:HGNC:15625]
ENSG00000082458	1390.88	1032.36	1.34728	0.742237	0.43005	0.00037527	0.0042299	DLG3		discs large MAGUK scaffold protein 3 [Source:HGNC Symbol;Acc:HGNC:2902]
ENSG00000108433	1087.87	807.594	1.34705	0.742366	0.4298	0.00045957	0.0050018	GOSR2		golgi SNAP receptor complex member 2 [Source:HGNC Symbol;Acc:HGNC:4431]
ENSG00000086232	5394.51	4005.92	1.34663	0.742592	0.42936	8.31e-05	0.0011468	EIF2AK1		eukaryotic translation initiation factor 2 alpha kinase 1 [Source:HGNC Symbol;Acc:HGNC:24921]
ENSG00000089693	3288.5	2443.39	1.34588	0.74301	0.42855	0.00015064	0.0019302	MLF2		myeloid leukemia factor 2 [Source:HGNC Symbol;Acc:HGNC:7126]
ENSG00000184949	270.996	201.486	1.34499	0.743502	0.42759	0.005275	0.038409	FAM227A		family with sequence similarity 227 member A [Source:HGNC Symbol;Acc:HGNC:44197]
ENSG00000127054	2834.47	2107.59	1.34489	0.743556	0.42749	0.00016775	0.0021149	INTS11		integrator complex subunit 11 [Source:HGNC Symbol;Acc:HGNC:26052]
ENSG00000072135	609.061	453	1.3445	0.743769	0.42707	0.0033185	0.026253	PTPN18		protein tyrosine phosphatase, non-receptor type 18 [Source:HGNC Symbol;Acc:HGNC:9649]
ENSG00000117614	1518.29	1129.5	1.34421	0.743931	0.42676	0.00044997	0.0049102	SYF2		SYF2 pre-mRNA splicing factor [Source:HGNC Symbol;Acc:HGNC:19824]
ENSG00000182518	328.354	244.414	1.34343	0.744362	0.42592	0.0061165	0.043264	FAM104B		family with sequence similarity 104 member B [Source:HGNC Symbol;Acc:HGNC:25085]
ENSG00000102854	15291.6	11387.6	1.34283	0.744696	0.42528	0.004198	0.031954	MSLN		mesothelin [Source:HGNC Symbol;Acc:HGNC:7371]
ENSG00000189343	629.912	469.121	1.34275	0.744741	0.42519	0.0043961	0.033181	RPS2P46		ribosomal protein S2 pseudogene 46 [Source:HGNC Symbol;Acc:HGNC:35839]
ENSG00000197757	316.801	236.165	1.34144	0.745466	0.42379	0.0052024	0.037996	HOXC6		homeobox C6 [Source:HGNC Symbol;Acc:HGNC:5128]
ENSG00000131697	779.322	581.207	1.34087	0.745785	0.42317	0.00088665	0.0087311	NPHP4		nephrocystin 4 [Source:HGNC Symbol;Acc:HGNC:19104]
ENSG00000127445	949.867	708.604	1.34048	0.746004	0.42274	0.0059136	0.042128	PIN1		peptidylprolyl cis/trans isomerase, NIMA-interacting 1 [Source:HGNC Symbol;Acc:HGNC:8988]
ENSG00000065427	4000.62	2985.4	1.34006	0.746234	0.4223	0.00018897	0.0023502	KARS		lysyl-tRNA synthetase [Source:HGNC Symbol;Acc:HGNC:6215]
ENSG00000197948	386.383	288.431	1.3396	0.746489	0.42181	0.003254	0.025853	FCHSD1		FCH and double SH3 domains 1 [Source:HGNC Symbol;Acc:HGNC:25463]
ENSG00000170322	1918.5	1432.65	1.33913	0.746754	0.42129	0.00017907	0.0022406	NFRKB		nuclear factor related to kappaB binding protein [Source:HGNC Symbol;Acc:HGNC:7802]
ENSG00000008441	1671.73	1248.62	1.33886	0.746904	0.42101	0.00015278	0.0019521	NFIX		nuclear factor I X [Source:HGNC Symbol;Acc:HGNC:7788]
ENSG00000168710	4676.94	3493.3	1.33883	0.746919	0.42098	8.08e-05	0.0011184	AHCYL1		adenosylhomocysteinase like 1 [Source:HGNC Symbol;Acc:HGNC:344]
ENSG00000162976	310.292	231.954	1.33773	0.747537	0.41978	0.0053068	0.038606	PQLC3		PQ loop repeat containing 3 [Source:HGNC Symbol;Acc:HGNC:28503]
ENSG00000056972	490.931	367.068	1.33744	0.747698	0.41947	0.0022362	0.018961	TRAF3IP2		TRAF3 interacting protein 2 [Source:HGNC Symbol;Acc:HGNC:1343]
ENSG00000165389	1073.53	803.193	1.33658	0.748178	0.41855	0.000502	0.0053754	SPTSSA		serine palmitoyltransferase small subunit A [Source:HGNC Symbol;Acc:HGNC:20361]
ENSG00000141510	1537.4	1150.5	1.33629	0.748339	0.41824	0.00027692	0.0032668	TP53		tumor protein p53 [Source:HGNC Symbol;Acc:HGNC:11998]
ENSG00000176531	376.497	281.788	1.3361	0.748446	0.41803	0.0044413	0.033416	PHLDB3		pleckstrin homology like domain family B member 3 [Source:HGNC Symbol;Acc:HGNC:30499]
ENSG00000180818	1518.02	1136.39	1.33583	0.7486	0.41773	0.00082884	0.0082351	HOXC10		homeobox C10 [Source:HGNC Symbol;Acc:HGNC:5122]
ENSG00000171503	483.361	362.006	1.33523	0.748935	0.41709	0.0023495	0.019795	ETFDH		electron transfer flavoprotein dehydrogenase [Source:HGNC Symbol;Acc:HGNC:3483]
ENSG00000103353	2252.66	1687.53	1.33489	0.749127	0.41672	0.00099899	0.0096862	UBFD1		ubiquitin family domain containing 1 [Source:HGNC Symbol;Acc:HGNC:30565]
ENSG00000213339	909.761	681.546	1.33485	0.749148	0.41668	0.0033896	0.026695	QTRT1		queuine tRNA-ribosyltransferase catalytic subunit 1 [Source:HGNC Symbol;Acc:HGNC:23797]
ENSG00000187531	1049.44	786.364	1.33455	0.749319	0.41635	0.0014966	0.013544	SIRT7		sirtuin 7 [Source:HGNC Symbol;Acc:HGNC:14935]
ENSG00000008838	1436.92	1076.98	1.33422	0.749503	0.41599	0.00044574	0.0048752	MED24		mediator complex subunit 24 [Source:HGNC Symbol;Acc:HGNC:22963]
ENSG00000147642	475.317	356.296	1.33405	0.749597	0.41581	0.0029861	0.024117	SYBU		syntabulin [Source:HGNC Symbol;Acc:HGNC:26011]
ENSG00000070081	1460.61	1094.89	1.33403	0.74961	0.41579	0.0006049	0.0062879	NUCB2		nucleobindin 2 [Source:HGNC Symbol;Acc:HGNC:8044]
ENSG00000167965	1530.3	1147.71	1.33335	0.74999	0.41506	0.00065	0.0066842	MLST8		MTOR associated protein, LST8 homolog [Source:HGNC Symbol;Acc:HGNC:24825]
ENSG00000141480	858.331	644.234	1.33233	0.750566	0.41395	0.0010384	0.010009	ARRB2		arrestin beta 2 [Source:HGNC Symbol;Acc:HGNC:712]
ENSG00000108604	976.282	732.81	1.33224	0.750613	0.41386	0.00068812	0.0070219	SMARCD2		SWI/SNF related, matrix associated, actin dependent regulator of chromatin, subfamily d, member 2 [Source:HGNC Symbol;Acc:HGNC:11107]
ENSG00000135709	439.791	330.178	1.33198	0.75076	0.41358	0.0021658	0.018434	KIAA0513		KIAA0513 [Source:HGNC Symbol;Acc:HGNC:29058]
ENSG00000198355	2806.36	2107.29	1.33174	0.750898	0.41331	0.00012122	0.0015968	PIM3		Pim-3 proto-oncogene, serine/threonine kinase [Source:HGNC Symbol;Acc:HGNC:19310]
ENSG00000105135	2572.26	1931.54	1.33171	0.750912	0.41328	0.00034641	0.0039598	ILVBL		ilvB acetolactate synthase like [Source:HGNC Symbol;Acc:HGNC:6041]
ENSG00000091073	327.81	246.161	1.33169	0.750926	0.41326	0.005697	0.040916	DTX2		deltex E3 ubiquitin ligase 2 [Source:HGNC Symbol;Acc:HGNC:15973]
ENSG00000171241	1760.19	1321.8	1.33166	0.75094	0.41323	0.00022707	0.002752	SHCBP1		SHC binding and spindle associated 1 [Source:HGNC Symbol;Acc:HGNC:29547]
ENSG00000101161	3840.38	2884.62	1.33133	0.751128	0.41287	0.00039883	0.0044531	PRPF6		pre-mRNA processing factor 6 [Source:HGNC Symbol;Acc:HGNC:15860]
ENSG00000162236	1242.88	934.111	1.33055	0.751568	0.41203	0.00087029	0.0085852	STX5		syntaxin 5 [Source:HGNC Symbol;Acc:HGNC:11440]
ENSG00000142459	1049.75	788.991	1.33049	0.7516	0.41196	0.00052689	0.005613	EVI5L		ecotropic viral integration site 5 like [Source:HGNC Symbol;Acc:HGNC:30464]
ENSG00000153094	752.198	565.41	1.33036	0.751677	0.41181	0.001198	0.01131	BCL2L11		BCL2 like 11 [Source:HGNC Symbol;Acc:HGNC:994]
ENSG00000134248	533.149	400.837	1.33009	0.751829	0.41152	0.0033982	0.026743	LAMTOR5		late endosomal/lysosomal adaptor, MAPK and MTOR activator 5 [Source:HGNC Symbol;Acc:HGNC:17955]
ENSG00000105700	657.436	494.332	1.32995	0.751909	0.41137	0.0018579	0.016183	KXD1		KxDL motif containing 1 [Source:HGNC Symbol;Acc:HGNC:28420]
ENSG00000181019	2942.66	2212.71	1.32989	0.751943	0.4113	0.00040373	0.0044927	NQO1		NAD(P)H quinone dehydrogenase 1 [Source:HGNC Symbol;Acc:HGNC:2874]
ENSG00000108773	2195.81	1651.33	1.32972	0.752038	0.41112	0.001601	0.014371	KAT2A		lysine acetyltransferase 2A [Source:HGNC Symbol;Acc:HGNC:4201]
ENSG00000120539	1843.53	1386.6	1.32953	0.752146	0.41092	0.0002451	0.0029425	MASTL		microtubule associated serine/threonine kinase like [Source:HGNC Symbol;Acc:HGNC:19042]
ENSG00000117118	1790.28	1346.6	1.32949	0.75217	0.41087	0.00064582	0.0066454	SDHB		succinate dehydrogenase complex iron sulfur subunit B [Source:HGNC Symbol;Acc:HGNC:10681]
ENSG00000177239	3172.21	2386.71	1.32911	0.752381	0.41046	0.00026945	0.0031955	MAN1B1		mannosidase alpha class 1B member 1 [Source:HGNC Symbol;Acc:HGNC:6823]
ENSG00000176974	1205.98	907.473	1.32894	0.75248	0.41028	0.00062423	0.0064592	SHMT1		serine hydroxymethyltransferase 1 [Source:HGNC Symbol;Acc:HGNC:10850]
ENSG00000004478	2079.14	1564.72	1.32877	0.752578	0.41009	0.00054824	0.0057903	FKBP4		FK506 binding protein 4 [Source:HGNC Symbol;Acc:HGNC:3720]
ENSG00000173726	10673.5	8035.48	1.32829	0.752845	0.40958	0.00013032	0.0017011	TOMM20		translocase of outer mitochondrial membrane 20 [Source:HGNC Symbol;Acc:HGNC:20947]
ENSG00000185485	348.317	262.294	1.32796	0.753032	0.40922	0.0051704	0.037804	SDHAP1		succinate dehydrogenase complex flavoprotein subunit A pseudogene 1 [Source:HGNC Symbol;Acc:HGNC:32455]
ENSG00000111667	1672.66	1259.63	1.3279	0.75307	0.40914	0.00048979	0.0052736	USP5		ubiquitin specific peptidase 5 [Source:HGNC Symbol;Acc:HGNC:12628]
ENSG00000143653	3636.72	2739.46	1.32753	0.753278	0.40875	0.00024594	0.0029505	SCCPDH		saccharopine dehydrogenase (putative) [Source:HGNC Symbol;Acc:HGNC:24275]
ENSG00000214021	455.208	343.199	1.32637	0.753937	0.40748	0.0042221	0.032101	TTLL3		tubulin tyrosine ligase like 3 [Source:HGNC Symbol;Acc:HGNC:24483]
ENSG00000067225	37710	28436.3	1.32612	0.754079	0.40721	0.00019084	0.0023681	PKM		pyruvate kinase M1/2 [Source:HGNC Symbol;Acc:HGNC:9021]
ENSG00000167004	10146.7	7655.02	1.32549	0.754438	0.40653	0.00022317	0.0027116	PDIA3		protein disulfide isomerase family A member 3 [Source:HGNC Symbol;Acc:HGNC:4606]
ENSG00000151500	644.758	486.724	1.32469	0.754895	0.40565	0.0049871	0.036808	THYN1		thymocyte nuclear protein 1 [Source:HGNC Symbol;Acc:HGNC:29560]
ENSG00000177156	2971.22	2243.05	1.32463	0.754926	0.40559	0.0035346	0.027627	TALDO1		transaldolase 1 [Source:HGNC Symbol;Acc:HGNC:11559]
ENSG00000166685	671.036	506.726	1.32426	0.75514	0.40518	0.0016674	0.014847	COG1		component of oligomeric golgi complex 1 [Source:HGNC Symbol;Acc:HGNC:6545]
ENSG00000185507	1070.95	808.938	1.32389	0.755349	0.40478	0.0010307	0.0099429	IRF7		interferon regulatory factor 7 [Source:HGNC Symbol;Acc:HGNC:6122]
ENSG00000130881	325.297	245.767	1.3236	0.755517	0.40446	0.0067252	0.046713	LRP3		LDL receptor related protein 3 [Source:HGNC Symbol;Acc:HGNC:6695]
ENSG00000012211	1377.97	1041.24	1.3234	0.755631	0.40425	0.00043116	0.0047487	PRICKLE3		prickle planar cell polarity protein 3 [Source:HGNC Symbol;Acc:HGNC:6645]
ENSG00000137509	1474.66	1114.49	1.32317	0.755761	0.404	0.0007001	0.0071309	PRCP		prolylcarboxypeptidase [Source:HGNC Symbol;Acc:HGNC:9344]
ENSG00000132376	604.302	456.789	1.32293	0.755895	0.40374	0.0033582	0.026492	INPP5K		inositol polyphosphate-5-phosphatase K [Source:HGNC Symbol;Acc:HGNC:33882]
ENSG00000072401	574.122	434.025	1.32278	0.755981	0.40358	0.0017214	0.015206	UBE2D1		ubiquitin conjugating enzyme E2 D1 [Source:HGNC Symbol;Acc:HGNC:12474]
ENSG00000115107	877.21	663.387	1.32232	0.756246	0.40307	0.0015426	0.013915	STEAP3		STEAP3 metalloreductase [Source:HGNC Symbol;Acc:HGNC:24592]
ENSG00000170584	748.906	566.366	1.3223	0.756258	0.40305	0.0014192	0.012992	NUDCD2		NudC domain containing 2 [Source:HGNC Symbol;Acc:HGNC:30535]
ENSG00000124702	2319.26	1754.71	1.32173	0.756583	0.40243	0.00049896	0.0053516	KLHDC3		kelch domain containing 3 [Source:HGNC Symbol;Acc:HGNC:20704]
ENSG00000106031	547.454	414.314	1.32135	0.7568	0.40202	0.0025959	0.021462	HOXA13		homeobox A13 [Source:HGNC Symbol;Acc:HGNC:5102]
ENSG00000134697	2876.83	2177.44	1.3212	0.756889	0.40185	0.00045454	0.0049535	GNL2		G protein nucleolar 2 [Source:HGNC Symbol;Acc:HGNC:29925]
ENSG00000165688	3385.9	2563.28	1.32093	0.757045	0.40155	0.00040083	0.0044679	PMPCA		peptidase, mitochondrial processing alpha subunit [Source:HGNC Symbol;Acc:HGNC:18667]
ENSG00000133103	478.386	362.544	1.31953	0.757848	0.40002	0.0021279	0.018158	COG6		component of oligomeric golgi complex 6 [Source:HGNC Symbol;Acc:HGNC:18621]
ENSG00000006625	429.036	325.22	1.31922	0.758025	0.39968	0.0065664	0.045793	GGCT		gamma-glutamylcyclotransferase [Source:HGNC Symbol;Acc:HGNC:21705]
ENSG00000100239	820.28	621.904	1.31898	0.75816	0.39943	0.0017689	0.015533	PPP6R2		protein phosphatase 6 regulatory subunit 2 [Source:HGNC Symbol;Acc:HGNC:19253]
ENSG00000197021	909.732	689.784	1.31887	0.758228	0.3993	0.0017753	0.015578	CXorf40B		chromosome X open reading frame 40B [Source:HGNC Symbol;Acc:HGNC:17402]
ENSG00000178074	377.096	285.957	1.31871	0.758314	0.39913	0.00394	0.030317	C2orf69		chromosome 2 open reading frame 69 [Source:HGNC Symbol;Acc:HGNC:26799]
ENSG00000188215	448.31	340.149	1.31798	0.758737	0.39833	0.0035939	0.028024	DCUN1D3		defective in cullin neddylation 1 domain containing 3 [Source:HGNC Symbol;Acc:HGNC:28734]
ENSG00000064995	527.465	400.288	1.31772	0.758889	0.39804	0.0050406	0.037116	TAF11		TATA-box binding protein associated factor 11 [Source:HGNC Symbol;Acc:HGNC:11544]
ENSG00000167900	3474.48	2636.91	1.31763	0.758938	0.39795	0.00048312	0.0052119	TK1		thymidine kinase 1 [Source:HGNC Symbol;Acc:HGNC:11830]
ENSG00000196459	534.766	406.139	1.31671	0.759469	0.39694	0.0025019	0.020836	TRAPPC2		trafficking protein particle complex 2 [Source:HGNC Symbol;Acc:HGNC:23068]
ENSG00000130703	1452.56	1103.48	1.31634	0.75968	0.39654	0.00063355	0.0065391	OSBPL2		oxysterol binding protein like 2 [Source:HGNC Symbol;Acc:HGNC:15761]
ENSG00000196405	1079.6	820.339	1.31604	0.759855	0.3962	0.0010718	0.010271	EVL		Enah/Vasp-like [Source:HGNC Symbol;Acc:HGNC:20234]
ENSG00000187109	14431.5	10969.4	1.31562	0.7601	0.39574	0.00025779	0.0030727	NAP1L1		nucleosome assembly protein 1 like 1 [Source:HGNC Symbol;Acc:HGNC:7637]
ENSG00000157954	1493.39	1135.19	1.31554	0.760144	0.39565	0.00057511	0.0060299	WIPI2		WD repeat domain, phosphoinositide interacting 2 [Source:HGNC Symbol;Acc:HGNC:32225]
ENSG00000176532	440.469	335.006	1.31481	0.760566	0.39485	0.0044234	0.033326	PRR15		proline rich 15 [Source:HGNC Symbol;Acc:HGNC:22310]
ENSG00000051596	541.062	411.621	1.31447	0.760765	0.39448	0.0032325	0.025738	THOC3		THO complex 3 [Source:HGNC Symbol;Acc:HGNC:19072]
ENSG00000100151	436.715	332.255	1.3144	0.760806	0.3944	0.0068286	0.047313	PICK1		protein interacting with PRKCA 1 [Source:HGNC Symbol;Acc:HGNC:9394]
ENSG00000100883	1594.73	1213.72	1.31393	0.761078	0.39388	0.00057499	0.0060299	SRP54		signal recognition particle 54 [Source:HGNC Symbol;Acc:HGNC:11301]
ENSG00000145912	1078.23	820.729	1.31374	0.761185	0.39368	0.0014698	0.013358	NHP2		NHP2 ribonucleoprotein [Source:HGNC Symbol;Acc:HGNC:14377]
ENSG00000163945	715.883	545.195	1.31308	0.76157	0.39295	0.0016202	0.014527	UVSSA		UV stimulated scaffold protein A [Source:HGNC Symbol;Acc:HGNC:29304]
ENSG00000130193	406.755	309.898	1.31254	0.76188	0.39236	0.0071246	0.049015	THEM6		thioesterase superfamily member 6 [Source:HGNC Symbol;Acc:HGNC:29656]
ENSG00000016864	622.004	473.938	1.31242	0.761953	0.39223	0.0035234	0.027565	GLT8D1		glycosyltransferase 8 domain containing 1 [Source:HGNC Symbol;Acc:HGNC:24870]
ENSG00000206418	534.974	407.752	1.31201	0.762191	0.39177	0.002738	0.022442	RAB12		RAB12, member RAS oncogene family [Source:HGNC Symbol;Acc:HGNC:31332]
ENSG00000235823	445.473	339.585	1.31182	0.762301	0.39157	0.0072667	0.049839	OLMALINC		oligodendrocyte maturation-associated long intergenic non-coding RNA [Source:HGNC Symbol;Acc:HGNC:28060]
ENSG00000215021	3622	2764.44	1.31021	0.763236	0.3898	0.00059086	0.0061698	PHB2		prohibitin 2 [Source:HGNC Symbol;Acc:HGNC:30306]
ENSG00000010256	7587.73	5792.49	1.30992	0.763403	0.38948	0.0047547	0.035365	UQCRC1		ubiquinol-cytochrome c reductase core protein 1 [Source:HGNC Symbol;Acc:HGNC:12585]
ENSG00000167657	2531.31	1933.69	1.30906	0.763907	0.38853	0.0026289	0.021697	DAPK3		death associated protein kinase 3 [Source:HGNC Symbol;Acc:HGNC:2676]
ENSG00000159055	725.275	554.146	1.30882	0.76405	0.38826	0.001955	0.016887	MIS18A		MIS18 kinetochore protein A [Source:HGNC Symbol;Acc:HGNC:1286]
ENSG00000087302	2159.72	1650.34	1.30865	0.764146	0.38808	0.00094649	0.0092516	RTRAF		RNA transcription, translation and transport factor [Source:HGNC Symbol;Acc:HGNC:23169]
ENSG00000149499	1099.56	840.271	1.30858	0.764187	0.388	0.002938	0.023775	EML3		echinoderm microtubule associated protein like 3 [Source:HGNC Symbol;Acc:HGNC:26666]
ENSG00000103160	630.113	481.576	1.30844	0.764269	0.38785	0.0024866	0.020724	HSDL1		hydroxysteroid dehydrogenase like 1 [Source:HGNC Symbol;Acc:HGNC:16475]
ENSG00000197912	4538.25	3468.88	1.30828	0.764365	0.38767	0.00057748	0.0060491	SPG7		SPG7, paraplegin matrix AAA peptidase subunit [Source:HGNC Symbol;Acc:HGNC:11237]
ENSG00000160285	1884.12	1440.31	1.30813	0.764448	0.38751	0.00065701	0.00675	LSS		lanosterol synthase [Source:HGNC Symbol;Acc:HGNC:6708]
ENSG00000005073	504.231	385.582	1.30771	0.764694	0.38705	0.0052663	0.038362	HOXA11		homeobox A11 [Source:HGNC Symbol;Acc:HGNC:5101]
ENSG00000185624	14413.5	11024.5	1.30741	0.764869	0.38672	0.00028424	0.0033421	P4HB		prolyl 4-hydroxylase subunit beta [Source:HGNC Symbol;Acc:HGNC:8548]
ENSG00000109084	838.457	641.331	1.30737	0.764894	0.38667	0.0023034	0.019461	TMEM97		transmembrane protein 97 [Source:HGNC Symbol;Acc:HGNC:28106]
ENSG00000075618	10292.7	7874.21	1.30715	0.765026	0.38642	0.00028962	0.003396	FSCN1		fascin actin-bundling protein 1 [Source:HGNC Symbol;Acc:HGNC:11148]
ENSG00000137409	4666.33	3571.51	1.30654	0.765378	0.38575	0.00052239	0.005574	MTCH1		mitochondrial carrier 1 [Source:HGNC Symbol;Acc:HGNC:17586]
ENSG00000166012	8827.61	6756.49	1.30654	0.765383	0.38575	0.00029354	0.0034395	TAF1D		TATA-box binding protein associated factor, RNA polymerase I subunit D [Source:HGNC Symbol;Acc:HGNC:28759]
ENSG00000204370	881.087	674.464	1.30635	0.765492	0.38554	0.0018111	0.015846	SDHD		succinate dehydrogenase complex subunit D [Source:HGNC Symbol;Acc:HGNC:10683]
ENSG00000163956	1772.04	1357.76	1.30512	0.766213	0.38418	0.0028915	0.023491	LRPAP1		LDL receptor related protein associated protein 1 [Source:HGNC Symbol;Acc:HGNC:6701]
ENSG00000005022	8970.18	6873.21	1.30509	0.76623	0.38415	0.00052656	0.005613	SLC25A5		solute carrier family 25 member 5 [Source:HGNC Symbol;Acc:HGNC:10991]
ENSG00000155363	1913.26	1466.07	1.30503	0.766267	0.38408	0.0007727	0.0077282	MOV10		Mov10 RISC complex RNA helicase [Source:HGNC Symbol;Acc:HGNC:7200]
ENSG00000099341	2243.77	1719.46	1.30493	0.766326	0.38397	0.0010435	0.010052	PSMD8		proteasome 26S subunit, non-ATPase 8 [Source:HGNC Symbol;Acc:HGNC:9566]
ENSG00000168958	1762.26	1350.9	1.30451	0.766571	0.38351	0.0010284	0.009928	MFF		mitochondrial fission factor [Source:HGNC Symbol;Acc:HGNC:24858]
ENSG00000163918	2297.45	1761.35	1.30437	0.766655	0.38335	0.00097672	0.0094986	RFC4		replication factor C subunit 4 [Source:HGNC Symbol;Acc:HGNC:9972]
ENSG00000158109	605.022	463.924	1.30414	0.766789	0.3831	0.0025068	0.020871	TPRG1L		tumor protein p63 regulated 1 like [Source:HGNC Symbol;Acc:HGNC:27007]
ENSG00000137575	2141.77	1642.88	1.30367	0.767067	0.38257	0.00090136	0.0088601	SDCBP		syndecan binding protein [Source:HGNC Symbol;Acc:HGNC:10662]
ENSG00000158773	717.149	550.13	1.3036	0.767107	0.3825	0.0030601	0.024611	USF1		upstream transcription factor 1 [Source:HGNC Symbol;Acc:HGNC:12593]
ENSG00000204308	1337.85	1026.35	1.30351	0.767158	0.3824	0.0014752	0.013388	RNF5		ring finger protein 5 [Source:HGNC Symbol;Acc:HGNC:10068]
ENSG00000141556	1347.22	1033.7	1.30329	0.767287	0.38216	0.0013136	0.012189	TBCD		tubulin folding cofactor D [Source:HGNC Symbol;Acc:HGNC:11581]
ENSG00000140612	2688.64	2065.22	1.30187	0.768126	0.38058	0.0013433	0.012407	SEC11A		SEC11 homolog A, signal peptidase complex subunit [Source:HGNC Symbol;Acc:HGNC:17718]
ENSG00000137413	487.056	374.192	1.30162	0.768274	0.38031	0.005982	0.042512	TAF8		TATA-box binding protein associated factor 8 [Source:HGNC Symbol;Acc:HGNC:17300]
ENSG00000079739	1580.62	1215.14	1.30078	0.768772	0.37937	0.0015173	0.013704	PGM1		phosphoglucomutase 1 [Source:HGNC Symbol;Acc:HGNC:8905]
ENSG00000197157	10266	7892.51	1.30073	0.7688	0.37932	0.0003867	0.0043396	SND1		staphylococcal nuclease and tudor domain containing 1 [Source:HGNC Symbol;Acc:HGNC:30646]
ENSG00000164109	1238.77	952.467	1.3006	0.768878	0.37917	0.0013597	0.012534	MAD2L1		mitotic arrest deficient 2 like 1 [Source:HGNC Symbol;Acc:HGNC:6763]
ENSG00000105443	1190.91	915.684	1.30057	0.768892	0.37915	0.0047296	0.035193	CYTH2		cytohesin 2 [Source:HGNC Symbol;Acc:HGNC:9502]
ENSG00000064102	1182.83	909.617	1.30036	0.76902	0.37891	0.001525	0.013764	INTS13		integrator complex subunit 13 [Source:HGNC Symbol;Acc:HGNC:20174]
ENSG00000101115	753.426	579.757	1.29955	0.769494	0.37802	0.0035291	0.027597	SALL4		spalt like transcription factor 4 [Source:HGNC Symbol;Acc:HGNC:15924]
ENSG00000101132	680.893	523.98	1.29946	0.769548	0.37792	0.0053783	0.038998	PFDN4		prefoldin subunit 4 [Source:HGNC Symbol;Acc:HGNC:8868]
ENSG00000149577	735.721	566.21	1.29938	0.769599	0.37782	0.0035966	0.028039	SIDT2		SID1 transmembrane family member 2 [Source:HGNC Symbol;Acc:HGNC:24272]
ENSG00000155903	920.206	708.59	1.29864	0.770034	0.37701	0.001751	0.015426	RASA2		RAS p21 protein activator 2 [Source:HGNC Symbol;Acc:HGNC:9872]
ENSG00000084754	6791.5	5229.84	1.2986	0.770057	0.37696	0.00064098	0.0066038	HADHA		hydroxyacyl-CoA dehydrogenase trifunctional multienzyme complex subunit alpha [Source:HGNC Symbol;Acc:HGNC:4801]
ENSG00000125968	1001.88	771.918	1.29791	0.770472	0.37619	0.0041406	0.031597	ID1		inhibitor of DNA binding 1, HLH protein [Source:HGNC Symbol;Acc:HGNC:5360]
ENSG00000108039	1600.22	1234.53	1.29622	0.771476	0.37431	0.0013739	0.012644	XPNPEP1		X-prolyl aminopeptidase 1 [Source:HGNC Symbol;Acc:HGNC:12822]
ENSG00000161671	1112.98	858.759	1.29604	0.771584	0.37411	0.0023685	0.01992	EMC10		ER membrane protein complex subunit 10 [Source:HGNC Symbol;Acc:HGNC:27609]
ENSG00000214510	1078.12	832.066	1.29572	0.771773	0.37375	0.0026747	0.022026	SPINK13		serine peptidase inhibitor, Kazal type 13 (putative) [Source:HGNC Symbol;Acc:HGNC:27200]
ENSG00000285967	703.958	543.304	1.2957	0.771784	0.37373	0.0030953	0.024849	NIPBL-DT		NIPBL divergent transcript [Source:HGNC Symbol;Acc:HGNC:51293]
ENSG00000186591	4297.46	3318.75	1.2949	0.772258	0.37285	0.00038811	0.0043525	UBE2H		ubiquitin conjugating enzyme E2 H [Source:HGNC Symbol;Acc:HGNC:12484]
ENSG00000100297	2305.52	1780.48	1.29488	0.77227	0.37282	0.0012464	0.011664	MCM5		minichromosome maintenance complex component 5 [Source:HGNC Symbol;Acc:HGNC:6948]
ENSG00000100380	4357.41	3365.92	1.29457	0.77246	0.37247	0.00073746	0.007434	ST13		ST13, Hsp70 interacting protein [Source:HGNC Symbol;Acc:HGNC:11343]
ENSG00000169871	3062.88	2366.33	1.29436	0.772581	0.37224	0.00074629	0.0075002	TRIM56		tripartite motif containing 56 [Source:HGNC Symbol;Acc:HGNC:19028]
ENSG00000088298	645.756	499.011	1.29407	0.772755	0.37192	0.0063489	0.044623	EDEM2		ER degradation enhancing alpha-mannosidase like protein 2 [Source:HGNC Symbol;Acc:HGNC:15877]
ENSG00000051108	4924.91	3806.98	1.29365	0.773006	0.37145	0.00076361	0.0076465	HERPUD1		homocysteine inducible ER protein with ubiquitin like domain 1 [Source:HGNC Symbol;Acc:HGNC:13744]
ENSG00000004487	3062.69	2368.76	1.29295	0.773424	0.37067	0.00080946	0.0080643	KDM1A		lysine demethylase 1A [Source:HGNC Symbol;Acc:HGNC:29079]
ENSG00000151553	592.81	458.963	1.29163	0.774215	0.36919	0.0041467	0.031636	FAM160B1		family with sequence similarity 160 member B1 [Source:HGNC Symbol;Acc:HGNC:29320]
ENSG00000100938	785.832	608.943	1.29049	0.774902	0.36791	0.0030872	0.024802	GMPR2		guanosine monophosphate reductase 2 [Source:HGNC Symbol;Acc:HGNC:4377]
ENSG00000130558	1981.16	1535.61	1.29015	0.775104	0.36754	0.001501	0.013576	OLFM1		olfactomedin 1 [Source:HGNC Symbol;Acc:HGNC:17187]
ENSG00000165802	2642.75	2050.32	1.28894	0.775829	0.36619	0.00077752	0.0077717	NSMF		NMDA receptor synaptonuclear signaling and neuronal migration factor [Source:HGNC Symbol;Acc:HGNC:29843]
ENSG00000138002	674.068	522.965	1.28893	0.775834	0.36618	0.0058472	0.041741	IFT172		intraflagellar transport 172 [Source:HGNC Symbol;Acc:HGNC:30391]
ENSG00000172037	1615.85	1253.87	1.28869	0.775981	0.36591	0.0021087	0.018027	LAMB2		laminin subunit beta 2 [Source:HGNC Symbol;Acc:HGNC:6487]
ENSG00000099899	1328.84	1031.17	1.28868	0.77599	0.36589	0.0062148	0.043866	TRMT2A		tRNA methyltransferase 2 homolog A [Source:HGNC Symbol;Acc:HGNC:24974]
ENSG00000112941	4243.71	3293.21	1.28862	0.776022	0.36583	0.00063357	0.0065391	TENT4A		terminal nucleotidyltransferase 4A [Source:HGNC Symbol;Acc:HGNC:16705]
ENSG00000197746	27074.5	21013	1.28846	0.776119	0.36565	0.00053001	0.005639	PSAP		prosaposin [Source:HGNC Symbol;Acc:HGNC:9498]
ENSG00000115468	824.28	639.836	1.28827	0.776236	0.36543	0.0027394	0.022447	EFHD1		EF-hand domain family member D1 [Source:HGNC Symbol;Acc:HGNC:29556]
ENSG00000013573	2842.03	2206.65	1.28793	0.776437	0.36506	0.001494	0.013536	DDX11		DEAD/H-box helicase 11 [Source:HGNC Symbol;Acc:HGNC:2736]
ENSG00000156976	10402.2	8078.09	1.2877	0.776579	0.3648	0.00054278	0.0057471	EIF4A2		eukaryotic translation initiation factor 4A2 [Source:HGNC Symbol;Acc:HGNC:3284]
ENSG00000128159	1285.6	999.111	1.28674	0.777158	0.36372	0.0024243	0.020302	TUBGCP6		tubulin gamma complex associated protein 6 [Source:HGNC Symbol;Acc:HGNC:18127]
ENSG00000068097	1025.05	796.792	1.28647	0.777319	0.36342	0.0025642	0.021242	HEATR6		HEAT repeat containing 6 [Source:HGNC Symbol;Acc:HGNC:24076]
ENSG00000111077	690.171	537.135	1.28491	0.778263	0.36167	0.0046684	0.034847	TNS2		tensin 2 [Source:HGNC Symbol;Acc:HGNC:19737]
ENSG00000110080	2587.24	2013.58	1.28489	0.778277	0.36165	0.0013815	0.012703	ST3GAL4		ST3 beta-galactoside alpha-2,3-sialyltransferase 4 [Source:HGNC Symbol;Acc:HGNC:10864]
ENSG00000170348	5246.65	4084.55	1.28451	0.778505	0.36122	0.00072087	0.0072955	TMED10		transmembrane p24 trafficking protein 10 [Source:HGNC Symbol;Acc:HGNC:16998]
ENSG00000099822	1300.09	1012.19	1.28444	0.778552	0.36113	0.0017046	0.015093	HCN2		hyperpolarization activated cyclic nucleotide gated potassium and sodium channel 2 [Source:HGNC Symbol;Acc:HGNC:4846]
ENSG00000188486	3069.48	2393.31	1.28252	0.779713	0.35899	0.0015355	0.013854	H2AFX		H2A histone family member X [Source:HGNC Symbol;Acc:HGNC:4739]
ENSG00000168300	571.968	446	1.28244	0.779764	0.35889	0.0050281	0.03705	PCMTD1		protein-L-isoaspartate (D-aspartate) O-methyltransferase domain containing 1 [Source:HGNC Symbol;Acc:HGNC:30483]
ENSG00000198856	1577.36	1230.01	1.2824	0.779787	0.35885	0.0025418	0.021109	OSTC		oligosaccharyltransferase complex non-catalytic subunit [Source:HGNC Symbol;Acc:HGNC:24448]
ENSG00000131788	674.022	525.853	1.28177	0.780173	0.35813	0.003796	0.029393	PIAS3		protein inhibitor of activated STAT 3 [Source:HGNC Symbol;Acc:HGNC:16861]
ENSG00000074842	4998.43	3901.8	1.28106	0.780606	0.35733	0.0033862	0.026674	MYDGF		myeloid derived growth factor [Source:HGNC Symbol;Acc:HGNC:16948]
ENSG00000133884	1962.63	1535.27	1.27836	0.78225	0.3543	0.0020868	0.01785	DPF2		double PHD fingers 2 [Source:HGNC Symbol;Acc:HGNC:9964]
ENSG00000182934	7960.06	6227.02	1.27831	0.782283	0.35424	0.0009739	0.0094777	SRPRA		SRP receptor subunit alpha [Source:HGNC Symbol;Acc:HGNC:11307]
ENSG00000160310	718.209	561.868	1.27825	0.782318	0.35417	0.0060826	0.043066	PRMT2		protein arginine methyltransferase 2 [Source:HGNC Symbol;Acc:HGNC:5186]
ENSG00000079332	4907.64	3841.51	1.27753	0.782761	0.35336	0.0013181	0.012222	SAR1A		secretion associated Ras related GTPase 1A [Source:HGNC Symbol;Acc:HGNC:10534]
ENSG00000117859	1892.51	1482.13	1.27688	0.783156	0.35263	0.0016325	0.01461	OSBPL9		oxysterol binding protein like 9 [Source:HGNC Symbol;Acc:HGNC:16386]
ENSG00000104885	2153.16	1686.38	1.27679	0.783211	0.35253	0.0019575	0.016904	DOT1L		DOT1 like histone lysine methyltransferase [Source:HGNC Symbol;Acc:HGNC:24948]
ENSG00000175130	1260.81	987.622	1.27661	0.783326	0.35232	0.0032131	0.025596	MARCKSL1		MARCKS like 1 [Source:HGNC Symbol;Acc:HGNC:7142]
ENSG00000135821	2230.06	1748.02	1.27577	0.783843	0.35136	0.0017288	0.015255	GLUL		glutamate-ammonia ligase [Source:HGNC Symbol;Acc:HGNC:4341]
ENSG00000101079	1321.22	1036.06	1.27524	0.784166	0.35077	0.0029409	0.023793	NDRG3		NDRG family member 3 [Source:HGNC Symbol;Acc:HGNC:14462]
ENSG00000120438	3566.89	2797.12	1.2752	0.784189	0.35073	0.0016152	0.014491	TCP1		t-complex 1 [Source:HGNC Symbol;Acc:HGNC:11655]
ENSG00000197355	2620.33	2057.62	1.27347	0.785253	0.34877	0.0018935	0.016446	UAP1L1		UDP-N-acetylglucosamine pyrophosphorylase 1 like 1 [Source:HGNC Symbol;Acc:HGNC:28082]
ENSG00000121749	1578.07	1239.35	1.2733	0.78536	0.34857	0.0020284	0.017457	TBC1D15		TBC1 domain family member 15 [Source:HGNC Symbol;Acc:HGNC:25694]
ENSG00000146083	1840.16	1445.41	1.27311	0.785478	0.34836	0.0014959	0.013544	RNF44		ring finger protein 44 [Source:HGNC Symbol;Acc:HGNC:19180]
ENSG00000086061	1871.55	1470.97	1.27233	0.785961	0.34747	0.0032898	0.026069	DNAJA1		DnaJ heat shock protein family (Hsp40) member A1 [Source:HGNC Symbol;Acc:HGNC:5229]
ENSG00000105854	2447.58	1924.9	1.27154	0.786449	0.34657	0.0023902	0.020067	PON2		paraoxonase 2 [Source:HGNC Symbol;Acc:HGNC:9205]
ENSG00000164983	963.607	758.278	1.27078	0.786916	0.34572	0.0061588	0.043508	TMEM65		transmembrane protein 65 [Source:HGNC Symbol;Acc:HGNC:25203]
ENSG00000168079	3809.03	2997.99	1.27053	0.787075	0.34543	0.0013818	0.012703	SCARA5		scavenger receptor class A member 5 [Source:HGNC Symbol;Acc:HGNC:28701]
ENSG00000105245	971.348	764.598	1.2704	0.787152	0.34529	0.0028313	0.023058	NUMBL		NUMB like, endocytic adaptor protein [Source:HGNC Symbol;Acc:HGNC:8061]
ENSG00000138867	1629.51	1283.15	1.26993	0.787443	0.34475	0.0027152	0.022288	GUCD1		guanylyl cyclase domain containing 1 [Source:HGNC Symbol;Acc:HGNC:14237]
ENSG00000176142	1842.76	1451.92	1.26919	0.787902	0.34391	0.0025103	0.020895	TMEM39A		transmembrane protein 39A [Source:HGNC Symbol;Acc:HGNC:25600]
ENSG00000170876	1725.82	1359.82	1.26916	0.787925	0.34387	0.0025159	0.020926	TMEM43		transmembrane protein 43 [Source:HGNC Symbol;Acc:HGNC:28472]
ENSG00000213619	2038	1605.95	1.26903	0.788001	0.34373	0.0071623	0.049224	NDUFS3		NADH:ubiquinone oxidoreductase core subunit S3 [Source:HGNC Symbol;Acc:HGNC:7710]
ENSG00000140400	1823.34	1436.9	1.26894	0.788059	0.34363	0.0030393	0.02447	MAN2C1		mannosidase alpha class 2C member 1 [Source:HGNC Symbol;Acc:HGNC:6827]
ENSG00000168067	1190.68	938.336	1.26893	0.788068	0.34361	0.0037463	0.029083	MAP4K2		mitogen-activated protein kinase kinase kinase kinase 2 [Source:HGNC Symbol;Acc:HGNC:6864]
ENSG00000101843	1060.89	836.293	1.26856	0.788297	0.34319	0.0042214	0.032101	PSMD10		proteasome 26S subunit, non-ATPase 10 [Source:HGNC Symbol;Acc:HGNC:9555]
ENSG00000210196	1129.61	890.576	1.2684	0.788394	0.34301	0.005411	0.039184	MT-TP		mitochondrially encoded tRNA proline [Source:HGNC Symbol;Acc:HGNC:7494]
ENSG00000130254	3057.71	2411.65	1.26789	0.78871	0.34243	0.0021646	0.018429	SAFB2		scaffold attachment factor B2 [Source:HGNC Symbol;Acc:HGNC:21605]
ENSG00000157593	1478.72	1166.3	1.26788	0.78872	0.34241	0.0032849	0.026037	SLC35B2		solute carrier family 35 member B2 [Source:HGNC Symbol;Acc:HGNC:16872]
ENSG00000237973	1636.17	1290.6	1.26776	0.788792	0.34228	0.0029268	0.023713	MTCO1P12		MT-CO1 pseudogene 12 [Source:HGNC Symbol;Acc:HGNC:52014]
ENSG00000129197	876.946	692.062	1.26715	0.789173	0.34159	0.0058059	0.041536	RPAIN		RPA interacting protein [Source:HGNC Symbol;Acc:HGNC:28641]
ENSG00000090863	5353.61	4225.07	1.26711	0.7892	0.34154	0.0014369	0.013104	GLG1		golgi glycoprotein 1 [Source:HGNC Symbol;Acc:HGNC:4316]
ENSG00000168496	2582.93	2038.55	1.26704	0.789239	0.34147	0.0032001	0.025517	FEN1		flap structure-specific endonuclease 1 [Source:HGNC Symbol;Acc:HGNC:3650]
ENSG00000140374	3507.08	2768.5	1.26678	0.789402	0.34117	0.0023575	0.019852	ETFA		electron transfer flavoprotein subunit alpha [Source:HGNC Symbol;Acc:HGNC:3481]
ENSG00000158710	12087.7	9543.36	1.26661	0.78951	0.34097	0.0020657	0.017718	TAGLN2		transgelin 2 [Source:HGNC Symbol;Acc:HGNC:11554]
ENSG00000135974	988.114	780.324	1.26629	0.78971	0.34061	0.0045981	0.034392	C2orf49		chromosome 2 open reading frame 49 [Source:HGNC Symbol;Acc:HGNC:28772]
ENSG00000066248	1536.49	1213.91	1.26574	0.790053	0.33998	0.0031302	0.025086	NGEF		neuronal guanine nucleotide exchange factor [Source:HGNC Symbol;Acc:HGNC:7807]
ENSG00000145545	1777.38	1404.5	1.26549	0.790211	0.33969	0.0028784	0.023396	SRD5A1		steroid 5 alpha-reductase 1 [Source:HGNC Symbol;Acc:HGNC:11284]
ENSG00000177728	1321.48	1044.46	1.26523	0.790369	0.3394	0.003838	0.02967	TMEM94		transmembrane protein 94 [Source:HGNC Symbol;Acc:HGNC:28983]
ENSG00000013375	1230.94	972.998	1.2651	0.79045	0.33925	0.0040056	0.030751	PGM3		phosphoglucomutase 3 [Source:HGNC Symbol;Acc:HGNC:8907]
ENSG00000166340	1330.81	1052.42	1.26453	0.790808	0.3386	0.003492	0.02735	TPP1		tripeptidyl peptidase 1 [Source:HGNC Symbol;Acc:HGNC:2073]
ENSG00000196642	5051.39	3998.81	1.26322	0.791625	0.33711	0.0060833	0.043066	RABL6		RAB, member RAS oncogene family like 6 [Source:HGNC Symbol;Acc:HGNC:24703]
ENSG00000131269	1031.86	817.389	1.26239	0.792149	0.33616	0.0050769	0.037309	ABCB7		ATP binding cassette subfamily B member 7 [Source:HGNC Symbol;Acc:HGNC:48]
ENSG00000103197	3049.59	2416.98	1.26174	0.792556	0.33541	0.0030405	0.024474	TSC2		TSC complex subunit 2 [Source:HGNC Symbol;Acc:HGNC:12363]
ENSG00000137700	1090.14	864.005	1.26173	0.792565	0.3354	0.0071251	0.049015	SLC37A4		solute carrier family 37 member 4 [Source:HGNC Symbol;Acc:HGNC:4061]
ENSG00000180104	3629.21	2878.22	1.26092	0.793072	0.33448	0.0025968	0.021464	EXOC3		exocyst complex component 3 [Source:HGNC Symbol;Acc:HGNC:30378]
ENSG00000116209	2240.78	1777.68	1.26051	0.793333	0.334	0.0031769	0.025365	TMEM59		transmembrane protein 59 [Source:HGNC Symbol;Acc:HGNC:1239]
ENSG00000152256	714.638	567.187	1.25997	0.79367	0.33339	0.0062305	0.043949	PDK1		pyruvate dehydrogenase kinase 1 [Source:HGNC Symbol;Acc:HGNC:8809]
ENSG00000143569	4661.56	3700.62	1.25967	0.793858	0.33305	0.0020637	0.017706	UBAP2L		ubiquitin associated protein 2 like [Source:HGNC Symbol;Acc:HGNC:29877]
ENSG00000249915	3619.8	2875.63	1.25878	0.794418	0.33203	0.003268	0.02594	PDCD6		programmed cell death 6 [Source:HGNC Symbol;Acc:HGNC:8765]
ENSG00000104341	4194.43	3332.79	1.25853	0.794576	0.33174	0.0014257	0.013041	LAPTM4B		lysosomal protein transmembrane 4 beta [Source:HGNC Symbol;Acc:HGNC:13646]
ENSG00000007264	1208.05	960.028	1.25835	0.794693	0.33153	0.0059278	0.042203	MATK		megakaryocyte-associated tyrosine kinase [Source:HGNC Symbol;Acc:HGNC:6906]
ENSG00000101138	979.438	778.422	1.25823	0.794765	0.3314	0.0058369	0.041695	CSTF1		cleavage stimulation factor subunit 1 [Source:HGNC Symbol;Acc:HGNC:2483]
ENSG00000164934	1225.68	974.224	1.2581	0.794847	0.33125	0.0066449	0.046233	DCAF13		DDB1 and CUL4 associated factor 13 [Source:HGNC Symbol;Acc:HGNC:24535]
ENSG00000112640	996.579	792.377	1.25771	0.795098	0.3308	0.0063154	0.044443	PPP2R5D		protein phosphatase 2 regulatory subunit B'delta [Source:HGNC Symbol;Acc:HGNC:9312]
ENSG00000107816	2041.83	1625	1.25651	0.795856	0.32942	0.0036322	0.028297	LZTS2		leucine zipper tumor suppressor 2 [Source:HGNC Symbol;Acc:HGNC:29381]
ENSG00000100353	4779.11	3805.05	1.25599	0.796185	0.32882	0.0035622	0.02781	EIF3D		eukaryotic translation initiation factor 3 subunit D [Source:HGNC Symbol;Acc:HGNC:3278]
ENSG00000182670	4281.14	3412.23	1.25465	0.797038	0.32728	0.0058166	0.041586	TTC3		tetratricopeptide repeat domain 3 [Source:HGNC Symbol;Acc:HGNC:12393]
ENSG00000133318	5208.24	4152.6	1.25421	0.797313	0.32678	0.0026556	0.02189	RTN3		reticulon 3 [Source:HGNC Symbol;Acc:HGNC:10469]
ENSG00000125505	1640.68	1308.28	1.25408	0.797397	0.32663	0.0041893	0.031903	MBOAT7		membrane bound O-acyltransferase domain containing 7 [Source:HGNC Symbol;Acc:HGNC:15505]
ENSG00000111321	2705.11	2158.42	1.25328	0.797903	0.32571	0.0038673	0.029841	LTBR		lymphotoxin beta receptor [Source:HGNC Symbol;Acc:HGNC:6718]
ENSG00000171604	2019.32	1613.58	1.25145	0.799072	0.3236	0.0043522	0.032909	CXXC5		CXXC finger protein 5 [Source:HGNC Symbol;Acc:HGNC:26943]
ENSG00000136840	2373.16	1898.56	1.24998	0.800014	0.3219	0.0054505	0.039377	ST6GALNAC4		ST6 N-acetylgalactosaminide alpha-2,6-sialyltransferase 4 [Source:HGNC Symbol;Acc:HGNC:17846]
ENSG00000114631	4139.29	3312.19	1.24971	0.800183	0.3216	0.0044854	0.033702	PODXL2		podocalyxin like 2 [Source:HGNC Symbol;Acc:HGNC:17936]
ENSG00000160209	4738.87	3793.44	1.24923	0.800494	0.32104	0.0026948	0.022153	PDXK		pyridoxal kinase [Source:HGNC Symbol;Acc:HGNC:8819]
ENSG00000185222	1212.87	971.165	1.24888	0.800715	0.32064	0.006823	0.047294	TCEAL9		transcription elongation factor A like 9 [Source:HGNC Symbol;Acc:HGNC:30084]
ENSG00000107862	3748.18	3001.79	1.24865	0.800866	0.32037	0.0028249	0.023023	GBF1		golgi brefeldin A resistant guanine nucleotide exchange factor 1 [Source:HGNC Symbol;Acc:HGNC:4181]
ENSG00000165704	1307.96	1047.93	1.24813	0.801199	0.31977	0.0067252	0.046713	HPRT1		hypoxanthine phosphoribosyltransferase 1 [Source:HGNC Symbol;Acc:HGNC:5157]
ENSG00000116685	1478.72	1184.95	1.24792	0.801335	0.31952	0.004033	0.030933	KIAA2013		KIAA2013 [Source:HGNC Symbol;Acc:HGNC:28513]
ENSG00000130741	23711.3	19003.4	1.24774	0.801452	0.31931	0.0025392	0.021093	EIF2S3		eukaryotic translation initiation factor 2 subunit gamma [Source:HGNC Symbol;Acc:HGNC:3267]
ENSG00000103769	2221.41	1780.44	1.24767	0.801491	0.31924	0.0051196	0.037507	RAB11A		RAB11A, member RAS oncogene family [Source:HGNC Symbol;Acc:HGNC:9760]
ENSG00000145901	2444.24	1960.95	1.24646	0.802272	0.31784	0.0053191	0.038666	TNIP1		TNFAIP3 interacting protein 1 [Source:HGNC Symbol;Acc:HGNC:16903]
ENSG00000163902	7854.12	6303.93	1.24591	0.802628	0.3172	0.0038894	0.02999	RPN1		ribophorin I [Source:HGNC Symbol;Acc:HGNC:10381]
ENSG00000062822	1706.5	1369.74	1.24585	0.802664	0.31713	0.0046059	0.034428	POLD1		DNA polymerase delta 1, catalytic subunit [Source:HGNC Symbol;Acc:HGNC:9175]
ENSG00000127526	1278.69	1026.52	1.24566	0.802787	0.31691	0.0055941	0.040264	SLC35E1		solute carrier family 35 member E1 [Source:HGNC Symbol;Acc:HGNC:20803]
ENSG00000166508	6359.71	5108.29	1.24498	0.803226	0.31612	0.0045716	0.034249	MCM7		minichromosome maintenance complex component 7 [Source:HGNC Symbol;Acc:HGNC:6950]
ENSG00000110958	8771.42	7047.14	1.24468	0.80342	0.31577	0.0033107	0.026198	PTGES3		prostaglandin E synthase 3 [Source:HGNC Symbol;Acc:HGNC:16049]
ENSG00000156026	2950.64	2373.34	1.24324	0.804349	0.31411	0.0042539	0.032283	MCU		mitochondrial calcium uniporter [Source:HGNC Symbol;Acc:HGNC:23526]
ENSG00000116133	4151.34	3340.96	1.24256	0.804791	0.31331	0.0035339	0.027627	DHCR24		24-dehydrocholesterol reductase [Source:HGNC Symbol;Acc:HGNC:2859]
ENSG00000189067	3147.82	2533.76	1.24235	0.804925	0.31307	0.0049875	0.036808	LITAF		lipopolysaccharide induced TNF factor [Source:HGNC Symbol;Acc:HGNC:16841]
ENSG00000101911	2076.37	1672.97	1.24113	0.805717	0.31166	0.0053491	0.038837	PRPS2		phosphoribosyl pyrophosphate synthetase 2 [Source:HGNC Symbol;Acc:HGNC:9465]
ENSG00000006125	7543.12	6084.62	1.2397	0.806644	0.31	0.0061417	0.043405	AP2B1		adaptor related protein complex 2 subunit beta 1 [Source:HGNC Symbol;Acc:HGNC:563]
ENSG00000057608	3788.22	3055.8	1.23968	0.80666	0.30997	0.0048679	0.036085	GDI2		GDP dissociation inhibitor 2 [Source:HGNC Symbol;Acc:HGNC:4227]
ENSG00000080824	17952.4	14485	1.23937	0.806859	0.30961	0.003427	0.026932	HSP90AA1		heat shock protein 90 alpha family class A member 1 [Source:HGNC Symbol;Acc:HGNC:5253]
ENSG00000052841	2461.33	1986.27	1.23918	0.806988	0.30938	0.0050653	0.037249	TTC17		tetratricopeptide repeat domain 17 [Source:HGNC Symbol;Acc:HGNC:25596]
ENSG00000130066	10019.2	8086.59	1.23899	0.807106	0.30917	0.0056447	0.040601	SAT1		spermidine/spermine N1-acetyltransferase 1 [Source:HGNC Symbol;Acc:HGNC:10540]
ENSG00000104613	2399.44	1937.01	1.23873	0.807277	0.30886	0.0057698	0.041331	INTS10		integrator complex subunit 10 [Source:HGNC Symbol;Acc:HGNC:25548]
ENSG00000091483	2552.47	2062.97	1.23728	0.808224	0.30717	0.0072656	0.049839	FH		fumarate hydratase [Source:HGNC Symbol;Acc:HGNC:3700]
ENSG00000141279	1873.36	1514.2	1.2372	0.808278	0.30708	0.0070369	0.048533	NPEPPS		aminopeptidase puromycin sensitive [Source:HGNC Symbol;Acc:HGNC:7900]
ENSG00000179091	4442.67	3593.66	1.23625	0.808895	0.30598	0.0071467	0.049127	CYC1		cytochrome c1 [Source:HGNC Symbol;Acc:HGNC:2579]
ENSG00000131653	5054.89	4089.84	1.23596	0.809087	0.30563	0.0039983	0.030716	TRAF7		TNF receptor associated factor 7 [Source:HGNC Symbol;Acc:HGNC:20456]
ENSG00000100941	3913.51	3167.51	1.23551	0.80938	0.30511	0.0063323	0.044543	PNN		pinin, desmosome associated protein [Source:HGNC Symbol;Acc:HGNC:9162]
ENSG00000105568	3505.01	2836.99	1.23547	0.809409	0.30506	0.0062605	0.044096	PPP2R1A		protein phosphatase 2 scaffold subunit Aalpha [Source:HGNC Symbol;Acc:HGNC:9302]
ENSG00000184916	3116.51	2522.83	1.23532	0.809507	0.30488	0.0046804	0.034895	JAG2		jagged 2 [Source:HGNC Symbol;Acc:HGNC:6189]
ENSG00000183283	4144.54	3355.55	1.23513	0.809631	0.30466	0.0059638	0.042428	DAZAP2		DAZ associated protein 2 [Source:HGNC Symbol;Acc:HGNC:2684]
ENSG00000188986	4093.56	3315.35	1.23473	0.809894	0.3042	0.0059283	0.042203	NELFB		negative elongation factor complex member B [Source:HGNC Symbol;Acc:HGNC:24324]
ENSG00000011295	1328.16	1075.71	1.23468	0.809929	0.30413	0.0069431	0.048016	TTC19		tetratricopeptide repeat domain 19 [Source:HGNC Symbol;Acc:HGNC:26006]
ENSG00000120686	2224.7	1803.73	1.23339	0.810774	0.30263	0.0064788	0.045286	UFM1		ubiquitin fold modifier 1 [Source:HGNC Symbol;Acc:HGNC:20597]
ENSG00000103365	1519.47	1232.06	1.23327	0.810852	0.30249	0.007024	0.048465	GGA2		golgi associated, gamma adaptin ear containing, ARF binding protein 2 [Source:HGNC Symbol;Acc:HGNC:16064]
ENSG00000187514	14718	11939.5	1.23271	0.81122	0.30183	0.006054	0.042895	PTMA		prothymosin alpha [Source:HGNC Symbol;Acc:HGNC:9623]
ENSG00000214022	2534.47	2058.33	1.23132	0.812135	0.30021	0.0066739	0.046425	REPIN1		replication initiator 1 [Source:HGNC Symbol;Acc:HGNC:17922]
ENSG00000168743	4877.06	3961.29	1.23118	0.812229	0.30004	0.0043045	0.032593	NPNT		nephronectin [Source:HGNC Symbol;Acc:HGNC:27405]
ENSG00000162413	1481.5	1205.91	1.22853	0.813979	0.29694	0.006614	0.046047	KLHL21		kelch like family member 21 [Source:HGNC Symbol;Acc:HGNC:29041]
ENSG00000116604	3428.76	2817.73	1.21685	0.821794	0.28315	0.006586	0.04589	MEF2D		myocyte enhancer factor 2D [Source:HGNC Symbol;Acc:HGNC:6997]
ENSG00000070404	2753.76	3365.43	0.818251	1.22212	-0.28939	0.0067744	0.046996	FSTL3		follistatin like 3 [Source:HGNC Symbol;Acc:HGNC:3973]
ENSG00000138668	6895.69	8430.58	0.817937	1.22259	-0.28994	0.0054072	0.039164	HNRNPD		heterogeneous nuclear ribonucleoprotein D [Source:HGNC Symbol;Acc:HGNC:5036]
ENSG00000196998	3085.93	3775.71	0.817311	1.22352	-0.29104	0.0055074	0.039752	WDR45		WD repeat domain 45 [Source:HGNC Symbol;Acc:HGNC:28912]
ENSG00000068438	3304.66	4069.69	0.812016	1.2315	-0.30042	0.004957	0.036647	FTSJ1		FtsJ RNA methyltransferase homolog 1 [Source:HGNC Symbol;Acc:HGNC:13254]
ENSG00000143294	1780.12	2194.51	0.811167	1.23279	-0.30193	0.0057368	0.041157	PRCC		proline rich mitotic checkpoint control factor [Source:HGNC Symbol;Acc:HGNC:9343]
ENSG00000225921	2324.02	2869.38	0.809938	1.23466	-0.30412	0.005198	0.037973	NOL7		nucleolar protein 7 [Source:HGNC Symbol;Acc:HGNC:21040]
ENSG00000170606	4355.25	5382.24	0.809189	1.2358	-0.30545	0.0048237	0.03583	HSPA4		heat shock protein family A (Hsp70) member 4 [Source:HGNC Symbol;Acc:HGNC:5237]
ENSG00000143442	2443.38	3021.1	0.80877	1.23645	-0.3062	0.0060728	0.043019	POGZ		pogo transposable element derived with ZNF domain [Source:HGNC Symbol;Acc:HGNC:18801]
ENSG00000177963	1700.38	2104.2	0.808088	1.23749	-0.30742	0.006417	0.045006	RIC8A		RIC8 guanine nucleotide exchange factor A [Source:HGNC Symbol;Acc:HGNC:29550]
ENSG00000196141	1415.07	1752.52	0.807451	1.23846	-0.30855	0.0071457	0.049127	SPATS2L		spermatogenesis associated serine rich 2 like [Source:HGNC Symbol;Acc:HGNC:24574]
ENSG00000040275	1826.12	2264.57	0.806387	1.2401	-0.31046	0.0055291	0.039865	SPDL1		spindle apparatus coiled-coil protein 1 [Source:HGNC Symbol;Acc:HGNC:26010]
ENSG00000075426	3819.27	4738.23	0.806054	1.24061	-0.31105	0.0054433	0.039358	FOSL2		FOS like 2, AP-1 transcription factor subunit [Source:HGNC Symbol;Acc:HGNC:3798]
ENSG00000132470	8171	10144.7	0.805444	1.24155	-0.31214	0.004316	0.032665	ITGB4		integrin subunit beta 4 [Source:HGNC Symbol;Acc:HGNC:6158]
ENSG00000177885	3284.96	4078.6	0.805412	1.2416	-0.3122	0.0048699	0.036092	GRB2		growth factor receptor bound protein 2 [Source:HGNC Symbol;Acc:HGNC:4566]
ENSG00000106105	8197.79	10191.1	0.804404	1.24316	-0.31401	0.003026	0.024381	GARS		glycyl-tRNA synthetase [Source:HGNC Symbol;Acc:HGNC:4162]
ENSG00000133422	1244.12	1551.15	0.802063	1.24678	-0.31821	0.0052252	0.038113	MORC2		MORC family CW-type zinc finger 2 [Source:HGNC Symbol;Acc:HGNC:23573]
ENSG00000122952	2214.76	2763.06	0.80156	1.24757	-0.31912	0.0035192	0.027539	ZWINT		ZW10 interacting kinetochore protein [Source:HGNC Symbol;Acc:HGNC:13195]
ENSG00000039123	1850.63	2310.95	0.800807	1.24874	-0.32047	0.0054009	0.039127	MTREX		Mtr4 exosome RNA helicase [Source:HGNC Symbol;Acc:HGNC:18734]
ENSG00000088986	2240.79	2798.52	0.800705	1.2489	-0.32066	0.0029239	0.023703	DYNLL1		dynein light chain LC8-type 1 [Source:HGNC Symbol;Acc:HGNC:15476]
ENSG00000110047	1682.78	2102.24	0.800471	1.24927	-0.32108	0.0044226	0.033326	EHD1		EH domain containing 1 [Source:HGNC Symbol;Acc:HGNC:3242]
ENSG00000187555	3138.27	3921.22	0.800328	1.24949	-0.32134	0.0049597	0.036659	USP7		ubiquitin specific peptidase 7 [Source:HGNC Symbol;Acc:HGNC:12630]
ENSG00000127666	1186.34	1482.66	0.800141	1.24978	-0.32167	0.0054367	0.039327	TICAM1		toll like receptor adaptor molecule 1 [Source:HGNC Symbol;Acc:HGNC:18348]
ENSG00000074054	1994.49	2493.47	0.799885	1.25018	-0.32213	0.0057888	0.041431	CLASP1		cytoplasmic linker associated protein 1 [Source:HGNC Symbol;Acc:HGNC:17088]
ENSG00000176953	1379.21	1724.79	0.799638	1.25057	-0.32258	0.0059669	0.042441	NFATC2IP		nuclear factor of activated T cells 2 interacting protein [Source:HGNC Symbol;Acc:HGNC:25906]
ENSG00000177192	1143.89	1430.91	0.799416	1.25091	-0.32298	0.0048325	0.035855	PUS1		pseudouridylate synthase 1 [Source:HGNC Symbol;Acc:HGNC:15508]
ENSG00000153914	2445.22	3059.35	0.79926	1.25116	-0.32326	0.0051196	0.037507	SREK1		splicing regulatory glutamic acid and lysine rich protein 1 [Source:HGNC Symbol;Acc:HGNC:17882]
ENSG00000134802	1966.33	2460.89	0.799034	1.25151	-0.32367	0.0037693	0.029213	SLC43A3		solute carrier family 43 member 3 [Source:HGNC Symbol;Acc:HGNC:17466]
ENSG00000078674	2816.83	3527.62	0.798508	1.25234	-0.32462	0.0042318	0.032153	PCM1		pericentriolar material 1 [Source:HGNC Symbol;Acc:HGNC:8727]
ENSG00000132475	9936.02	12449.7	0.798095	1.25298	-0.32537	0.001899	0.016485	H3F3B		H3 histone family member 3B [Source:HGNC Symbol;Acc:HGNC:4765]
ENSG00000149480	3198.35	4008.18	0.797957	1.2532	-0.32562	0.0025538	0.021166	MTA2		metastasis associated 1 family member 2 [Source:HGNC Symbol;Acc:HGNC:7411]
ENSG00000156599	2264.16	2841.68	0.796768	1.25507	-0.32777	0.0037087	0.02883	ZDHHC5		zinc finger DHHC-type containing 5 [Source:HGNC Symbol;Acc:HGNC:18472]
ENSG00000137692	1350.3	1695.28	0.796507	1.25548	-0.32824	0.0033429	0.026402	DCUN1D5		defective in cullin neddylation 1 domain containing 5 [Source:HGNC Symbol;Acc:HGNC:28409]
ENSG00000169062	1225.26	1539.18	0.796047	1.25621	-0.32907	0.00469	0.034954	UPF3A		UPF3A, regulator of nonsense mediated mRNA decay [Source:HGNC Symbol;Acc:HGNC:20332]
ENSG00000005884	8250.8	10364.8	0.79604	1.25622	-0.32909	0.0025776	0.021339	ITGA3		integrin subunit alpha 3 [Source:HGNC Symbol;Acc:HGNC:6139]
ENSG00000136709	2124.9	2669.87	0.795882	1.25647	-0.32937	0.0025499	0.021155	WDR33		WD repeat domain 33 [Source:HGNC Symbol;Acc:HGNC:25651]
ENSG00000082641	4605.67	5787.21	0.795836	1.25654	-0.32946	0.0029238	0.023703	NFE2L1		nuclear factor, erythroid 2 like 1 [Source:HGNC Symbol;Acc:HGNC:7781]
ENSG00000104133	994.024	1249.81	0.795343	1.25732	-0.33035	0.0069859	0.048272	SPG11		SPG11, spatacsin vesicle trafficking associated [Source:HGNC Symbol;Acc:HGNC:11226]
ENSG00000122257	2254.2	2834.35	0.795314	1.25736	-0.3304	0.0045366	0.034012	RBBP6		RB binding protein 6, ubiquitin ligase [Source:HGNC Symbol;Acc:HGNC:9889]
ENSG00000153721	1065.42	1339.69	0.795277	1.25742	-0.33047	0.0054653	0.039473	CNKSR3		CNKSR family member 3 [Source:HGNC Symbol;Acc:HGNC:23034]
ENSG00000131871	1853.69	2330.89	0.795273	1.25743	-0.33048	0.0022182	0.018837	SELENOS		selenoprotein S [Source:HGNC Symbol;Acc:HGNC:30396]
ENSG00000148344	1520.16	1911.97	0.795076	1.25774	-0.33084	0.0037658	0.029193	PTGES		prostaglandin E synthase [Source:HGNC Symbol;Acc:HGNC:9599]
ENSG00000149564	2201.25	2768.64	0.795063	1.25776	-0.33086	0.0027046	0.022217	ESAM		endothelial cell adhesion molecule [Source:HGNC Symbol;Acc:HGNC:17474]
ENSG00000134440	3545.44	4461.8	0.794621	1.25846	-0.33166	0.0028045	0.022902	NARS		asparaginyl-tRNA synthetase [Source:HGNC Symbol;Acc:HGNC:7643]
ENSG00000132842	1057.42	1330.91	0.794507	1.25864	-0.33187	0.0057717	0.041335	AP3B1		adaptor related protein complex 3 subunit beta 1 [Source:HGNC Symbol;Acc:HGNC:566]
ENSG00000134109	1089.32	1371.16	0.794448	1.25874	-0.33198	0.0059755	0.042484	EDEM1		ER degradation enhancing alpha-mannosidase like protein 1 [Source:HGNC Symbol;Acc:HGNC:18967]
ENSG00000157191	888.747	1118.71	0.794441	1.25875	-0.33199	0.00391	0.030129	NECAP2		NECAP endocytosis associated 2 [Source:HGNC Symbol;Acc:HGNC:25528]
ENSG00000141076	1572.09	1979	0.794384	1.25884	-0.33209	0.0033908	0.026698	UTP4		UTP4, small subunit processome component [Source:HGNC Symbol;Acc:HGNC:1983]
ENSG00000155438	1683.56	2119.52	0.794311	1.25895	-0.33222	0.0028246	0.023023	NIFK		nucleolar protein interacting with the FHA domain of MKI67 [Source:HGNC Symbol;Acc:HGNC:17838]
ENSG00000090530	3363.22	4234.38	0.794265	1.25903	-0.33231	0.0026225	0.021655	P3H2		prolyl 3-hydroxylase 2 [Source:HGNC Symbol;Acc:HGNC:19317]
ENSG00000267432	741.251	933.48	0.794073	1.25933	-0.33266	0.0046492	0.034728	DNAH17-AS1		DNAH17 antisense RNA 1 [Source:HGNC Symbol;Acc:HGNC:48594]
ENSG00000105576	1560.02	1965.6	0.793658	1.25999	-0.33341	0.0032027	0.025531	TNPO2		transportin 2 [Source:HGNC Symbol;Acc:HGNC:19998]
ENSG00000113013	22978.5	28954.5	0.793605	1.26007	-0.33351	0.0017383	0.015322	HSPA9		heat shock protein family A (Hsp70) member 9 [Source:HGNC Symbol;Acc:HGNC:5244]
ENSG00000129925	1440.28	1815.83	0.793177	1.26075	-0.33429	0.0037513	0.029115	TMEM8A		transmembrane protein 8A [Source:HGNC Symbol;Acc:HGNC:17205]
ENSG00000148634	2340.13	2952.11	0.792697	1.26152	-0.33516	0.0031479	0.025201	HERC4		HECT and RLD domain containing E3 ubiquitin protein ligase 4 [Source:HGNC Symbol;Acc:HGNC:24521]
ENSG00000135766	2531.22	3193.31	0.792663	1.26157	-0.33522	0.0044281	0.033347	EGLN1		egl-9 family hypoxia inducible factor 1 [Source:HGNC Symbol;Acc:HGNC:1232]
ENSG00000188566	1751.51	2210.06	0.792515	1.26181	-0.33549	0.0027617	0.022611	NDOR1		NADPH dependent diflavin oxidoreductase 1 [Source:HGNC Symbol;Acc:HGNC:29838]
ENSG00000108829	5151.88	6501.11	0.792462	1.26189	-0.33559	0.0020416	0.017544	LRRC59		leucine rich repeat containing 59 [Source:HGNC Symbol;Acc:HGNC:28817]
ENSG00000134001	3289.89	4152.61	0.792246	1.26223	-0.33598	0.0024502	0.020466	EIF2S1		eukaryotic translation initiation factor 2 subunit alpha [Source:HGNC Symbol;Acc:HGNC:3265]
ENSG00000114251	1028.17	1298.45	0.791847	1.26287	-0.33671	0.0062334	0.04396	WNT5A		Wnt family member 5A [Source:HGNC Symbol;Acc:HGNC:12784]
ENSG00000153207	3548.53	4482.22	0.791689	1.26312	-0.33699	0.0065776	0.045851	AHCTF1		AT-hook containing transcription factor 1 [Source:HGNC Symbol;Acc:HGNC:24618]
ENSG00000163714	4806.98	6074.53	0.791333	1.26369	-0.33764	0.0054412	0.039351	U2SURP		U2 snRNP associated SURP domain containing [Source:HGNC Symbol;Acc:HGNC:30855]
ENSG00000174442	826.24	1044.54	0.791009	1.26421	-0.33823	0.0044272	0.033347	ZWILCH		zwilch kinetochore protein [Source:HGNC Symbol;Acc:HGNC:25468]
ENSG00000165175	6256.61	7912.59	0.790715	1.26468	-0.33877	0.0015076	0.013629	MID1IP1		MID1 interacting protein 1 [Source:HGNC Symbol;Acc:HGNC:20715]
ENSG00000143476	2091.29	2645.19	0.790602	1.26486	-0.33898	0.0028337	0.023072	DTL		denticleless E3 ubiquitin protein ligase homolog [Source:HGNC Symbol;Acc:HGNC:30288]
ENSG00000119906	812.695	1028.2	0.790406	1.26517	-0.33933	0.0059505	0.042351	SLF2		SMC5-SMC6 complex localization factor 2 [Source:HGNC Symbol;Acc:HGNC:17814]
ENSG00000095209	565.544	715.597	0.790311	1.26532	-0.33951	0.0072028	0.049461	TMEM38B		transmembrane protein 38B [Source:HGNC Symbol;Acc:HGNC:25535]
ENSG00000076604	2569.57	3254.18	0.789621	1.26643	-0.34077	0.0017536	0.015441	TRAF4		TNF receptor associated factor 4 [Source:HGNC Symbol;Acc:HGNC:12034]
ENSG00000110321	14553	18434.6	0.789438	1.26672	-0.3411	0.0020412	0.017544	EIF4G2		eukaryotic translation initiation factor 4 gamma 2 [Source:HGNC Symbol;Acc:HGNC:3297]
ENSG00000177189	3022.05	3828.28	0.789401	1.26678	-0.34117	0.0032478	0.025829	RPS6KA3		ribosomal protein S6 kinase A3 [Source:HGNC Symbol;Acc:HGNC:10432]
ENSG00000005175	1230.99	1560.39	0.788899	1.26759	-0.34209	0.0033557	0.026478	RPAP3		RNA polymerase II associated protein 3 [Source:HGNC Symbol;Acc:HGNC:26151]
ENSG00000107164	2523.55	3199.41	0.788756	1.26782	-0.34235	0.0027919	0.022804	FUBP3		far upstream element binding protein 3 [Source:HGNC Symbol;Acc:HGNC:4005]
ENSG00000140105	6219.99	7888.22	0.788517	1.2682	-0.34279	0.0014757	0.013388	WARS		tryptophanyl-tRNA synthetase [Source:HGNC Symbol;Acc:HGNC:12729]
ENSG00000134686	1368.21	1735.43	0.788397	1.2684	-0.34301	0.0027366	0.022435	PHC2		polyhomeotic homolog 2 [Source:HGNC Symbol;Acc:HGNC:3183]
ENSG00000143368	2135.57	2708.8	0.788382	1.26842	-0.34303	0.0017236	0.015219	SF3B4		splicing factor 3b subunit 4 [Source:HGNC Symbol;Acc:HGNC:10771]
ENSG00000127804	1489.44	1889.26	0.788371	1.26844	-0.34305	0.0027697	0.022667	METTL16		methyltransferase like 16 [Source:HGNC Symbol;Acc:HGNC:28484]
ENSG00000179262	2896.9	3675.46	0.788172	1.26876	-0.34342	0.0016647	0.014845	RAD23A		RAD23 homolog A, nucleotide excision repair protein [Source:HGNC Symbol;Acc:HGNC:9812]
ENSG00000125753	5316.05	6745.91	0.78804	1.26897	-0.34366	0.0014753	0.013388	VASP		vasodilator stimulated phosphoprotein [Source:HGNC Symbol;Acc:HGNC:12652]
ENSG00000106723	3054.47	3878.7	0.787499	1.26984	-0.34465	0.0020448	0.017562	SPIN1		spindlin 1 [Source:HGNC Symbol;Acc:HGNC:11243]
ENSG00000128342	587.174	745.622	0.787495	1.26985	-0.34466	0.0064829	0.045296	LIF		LIF, interleukin 6 family cytokine [Source:HGNC Symbol;Acc:HGNC:6596]
ENSG00000186416	640.394	813.318	0.787384	1.27003	-0.34486	0.0062562	0.044084	NKRF		NFKB repressing factor [Source:HGNC Symbol;Acc:HGNC:19374]
ENSG00000177479	1857.36	2359.43	0.787206	1.27031	-0.34519	0.0024254	0.020305	ARIH2		ariadne RBR E3 ubiquitin protein ligase 2 [Source:HGNC Symbol;Acc:HGNC:690]
ENSG00000165669	612.032	777.52	0.787159	1.27039	-0.34527	0.0046781	0.034895	FAM204A		family with sequence similarity 204 member A [Source:HGNC Symbol;Acc:HGNC:25794]
ENSG00000106012	1055.1	1340.79	0.78692	1.27078	-0.34571	0.0040528	0.031027	IQCE		IQ motif containing E [Source:HGNC Symbol;Acc:HGNC:29171]
ENSG00000034152	1347.21	1712.55	0.786668	1.27119	-0.34617	0.0028676	0.023331	MAP2K3		mitogen-activated protein kinase kinase 3 [Source:HGNC Symbol;Acc:HGNC:6843]
ENSG00000171204	949.166	1206.93	0.786432	1.27157	-0.34661	0.0033427	0.026402	TMEM126B		transmembrane protein 126B [Source:HGNC Symbol;Acc:HGNC:30883]
ENSG00000163605	994.049	1264.24	0.786279	1.27181	-0.34689	0.0057833	0.041401	PPP4R2		protein phosphatase 4 regulatory subunit 2 [Source:HGNC Symbol;Acc:HGNC:18296]
ENSG00000070882	1263.91	1607.63	0.786193	1.27195	-0.34705	0.0037937	0.029382	OSBPL3		oxysterol binding protein like 3 [Source:HGNC Symbol;Acc:HGNC:16370]
ENSG00000103194	2187.49	2783.99	0.785741	1.27268	-0.34788	0.0020442	0.017562	USP10		ubiquitin specific peptidase 10 [Source:HGNC Symbol;Acc:HGNC:12608]
ENSG00000132510	1752.68	2231.33	0.785487	1.2731	-0.34834	0.0035431	0.02768	KDM6B		lysine demethylase 6B [Source:HGNC Symbol;Acc:HGNC:29012]
ENSG00000103335	13738.3	17503.7	0.784883	1.27407	-0.34945	0.0014884	0.013492	PIEZO1		piezo type mechanosensitive ion channel component 1 [Source:HGNC Symbol;Acc:HGNC:28993]
ENSG00000110756	885.579	1128.31	0.78487	1.2741	-0.34947	0.0053478	0.038836	HPS5		HPS5, biogenesis of lysosomal organelles complex 2 subunit 2 [Source:HGNC Symbol;Acc:HGNC:17022]
ENSG00000136451	1455.52	1854.46	0.784874	1.27409	-0.34947	0.0026505	0.021854	VEZF1		vascular endothelial zinc finger 1 [Source:HGNC Symbol;Acc:HGNC:12949]
ENSG00000101057	5844.23	7447.13	0.784763	1.27427	-0.34967	0.0013922	0.012777	MYBL2		MYB proto-oncogene like 2 [Source:HGNC Symbol;Acc:HGNC:7548]
ENSG00000145833	3630.11	4627.69	0.784432	1.27481	-0.35028	0.0016721	0.014876	DDX46		DEAD-box helicase 46 [Source:HGNC Symbol;Acc:HGNC:18681]
ENSG00000188021	1549.98	1976.22	0.784317	1.275	-0.35049	0.0029658	0.023977	UBQLN2		ubiquilin 2 [Source:HGNC Symbol;Acc:HGNC:12509]
ENSG00000253719	1380.42	1760.09	0.78429	1.27504	-0.35054	0.0031774	0.025365	ATXN7L3B		ataxin 7 like 3B [Source:HGNC Symbol;Acc:HGNC:37931]
ENSG00000164924	15698.1	20023	0.784006	1.2755	-0.35106	0.0010981	0.010493	YWHAZ		tyrosine 3-monooxygenase/tryptophan 5-monooxygenase activation protein zeta [Source:HGNC Symbol;Acc:HGNC:12855]
ENSG00000167491	2784.37	3552.12	0.78386	1.27574	-0.35133	0.0019413	0.016773	GATAD2A		GATA zinc finger domain containing 2A [Source:HGNC Symbol;Acc:HGNC:29989]
ENSG00000170871	760.39	970.212	0.783736	1.27594	-0.35156	0.0049184	0.036387	KIAA0232		KIAA0232 [Source:HGNC Symbol;Acc:HGNC:28992]
ENSG00000082212	616.773	787.03	0.783672	1.27604	-0.35168	0.0060022	0.042628	ME2		malic enzyme 2 [Source:HGNC Symbol;Acc:HGNC:6984]
ENSG00000146373	645.482	823.905	0.783442	1.27642	-0.3521	0.0068215	0.047293	RNF217		ring finger protein 217 [Source:HGNC Symbol;Acc:HGNC:21487]
ENSG00000120254	2127.46	2715.98	0.783312	1.27663	-0.35234	0.002054	0.017632	MTHFD1L		methylenetetrahydrofolate dehydrogenase (NADP+ dependent) 1 like [Source:HGNC Symbol;Acc:HGNC:21055]
ENSG00000100219	4397.72	5614.38	0.783296	1.27666	-0.35237	0.0013729	0.012638	XBP1		X-box binding protein 1 [Source:HGNC Symbol;Acc:HGNC:12801]
ENSG00000137822	693.816	885.774	0.783288	1.27667	-0.35239	0.0038135	0.029494	TUBGCP4		tubulin gamma complex associated protein 4 [Source:HGNC Symbol;Acc:HGNC:16691]
ENSG00000131626	1533.62	1957.98	0.783267	1.2767	-0.35242	0.0031155	0.024999	PPFIA1		PTPRF interacting protein alpha 1 [Source:HGNC Symbol;Acc:HGNC:9245]
ENSG00000198873	485.933	620.666	0.782923	1.27726	-0.35306	0.0062748	0.044177	GRK5		G protein-coupled receptor kinase 5 [Source:HGNC Symbol;Acc:HGNC:4544]
ENSG00000136205	1299.27	1660.03	0.782676	1.27767	-0.35351	0.0031259	0.02507	TNS3		tensin 3 [Source:HGNC Symbol;Acc:HGNC:21616]
ENSG00000196924	64002.4	81777.2	0.782644	1.27772	-0.35357	0.0012739	0.011876	FLNA		filamin A [Source:HGNC Symbol;Acc:HGNC:3754]
ENSG00000104825	671.286	857.954	0.782426	1.27808	-0.35397	0.0034801	0.027278	NFKBIB		NFKB inhibitor beta [Source:HGNC Symbol;Acc:HGNC:7798]
ENSG00000099810	764.817	977.499	0.782422	1.27808	-0.35398	0.0048743	0.036117	MTAP		methylthioadenosine phosphorylase [Source:HGNC Symbol;Acc:HGNC:7413]
ENSG00000105281	4289.48	5483.83	0.782204	1.27844	-0.35438	0.00087927	0.0086686	SLC1A5		solute carrier family 1 member 5 [Source:HGNC Symbol;Acc:HGNC:10943]
ENSG00000124145	3209.07	4102.72	0.782182	1.27848	-0.35442	0.0012271	0.011532	SDC4		syndecan 4 [Source:HGNC Symbol;Acc:HGNC:10661]
ENSG00000055332	998.392	1277.04	0.781801	1.2791	-0.35513	0.0032936	0.026087	EIF2AK2		eukaryotic translation initiation factor 2 alpha kinase 2 [Source:HGNC Symbol;Acc:HGNC:9437]
ENSG00000196422	2091.98	2675.94	0.781775	1.27914	-0.35517	0.0023597	0.019861	PPP1R26		protein phosphatase 1 regulatory subunit 26 [Source:HGNC Symbol;Acc:HGNC:29089]
ENSG00000121644	2032.34	2599.9	0.781697	1.27927	-0.35532	0.0016882	0.01498	DESI2		desumoylating isopeptidase 2 [Source:HGNC Symbol;Acc:HGNC:24264]
ENSG00000115053	12498.4	15989.4	0.78167	1.27931	-0.35537	0.0007284	0.0073538	NCL		nucleolin [Source:HGNC Symbol;Acc:HGNC:7667]
ENSG00000168802	1221.4	1562.59	0.781651	1.27934	-0.3554	0.0031484	0.025201	CHTF8		chromosome transmission fidelity factor 8 [Source:HGNC Symbol;Acc:HGNC:24353]
ENSG00000050405	2030.5	2597.76	0.781635	1.27937	-0.35543	0.0017158	0.015176	LIMA1		LIM domain and actin binding 1 [Source:HGNC Symbol;Acc:HGNC:24636]
ENSG00000005812	675.026	863.787	0.781473	1.27963	-0.35573	0.0052714	0.038391	FBXL3		F-box and leucine rich repeat protein 3 [Source:HGNC Symbol;Acc:HGNC:13599]
ENSG00000109534	655.843	839.463	0.781264	1.27998	-0.35612	0.0035794	0.027925	GAR1		GAR1 ribonucleoprotein [Source:HGNC Symbol;Acc:HGNC:14264]
ENSG00000205726	1075.95	1377.31	0.781197	1.28009	-0.35624	0.0030867	0.024802	ITSN1		intersectin 1 [Source:HGNC Symbol;Acc:HGNC:6183]
ENSG00000144136	5202.06	6661.02	0.78097	1.28046	-0.35666	0.00073545	0.0074159	SLC20A1		solute carrier family 20 member 1 [Source:HGNC Symbol;Acc:HGNC:10946]
ENSG00000119318	6584.46	8433.35	0.780765	1.2808	-0.35704	0.0012782	0.011905	RAD23B		RAD23 homolog B, nucleotide excision repair protein [Source:HGNC Symbol;Acc:HGNC:9813]
ENSG00000132467	462.893	592.975	0.780628	1.28102	-0.35729	0.0064761	0.045277	UTP3		UTP3, small subunit processome component [Source:HGNC Symbol;Acc:HGNC:24477]
ENSG00000198492	1595.46	2044.55	0.780344	1.28149	-0.35782	0.0015729	0.014134	YTHDF2		YTH N6-methyladenosine RNA binding protein 2 [Source:HGNC Symbol;Acc:HGNC:31675]
ENSG00000167323	1136.72	1457.06	0.780147	1.28181	-0.35818	0.0027359	0.022435	STIM1		stromal interaction molecule 1 [Source:HGNC Symbol;Acc:HGNC:11386]
ENSG00000175066	1034.91	1326.7	0.780068	1.28194	-0.35833	0.0027738	0.022679	GK5		glycerol kinase 5 [Source:HGNC Symbol;Acc:HGNC:28635]
ENSG00000115504	1126.3	1444.11	0.779931	1.28217	-0.35858	0.002576	0.021335	EHBP1		EH domain binding protein 1 [Source:HGNC Symbol;Acc:HGNC:29144]
ENSG00000130348	435.427	558.508	0.779626	1.28267	-0.35915	0.0059993	0.042616	QRSL1		QRSL1, glutaminyl-tRNA amidotransferase subunit A [Source:HGNC Symbol;Acc:HGNC:21020]
ENSG00000025796	2340.31	3002.15	0.779545	1.2828	-0.3593	0.0013166	0.012211	SEC63		SEC63 homolog, protein translocation regulator [Source:HGNC Symbol;Acc:HGNC:21082]
ENSG00000070476	1038.73	1333.01	0.779238	1.2833	-0.35986	0.0034759	0.027258	ZXDC		ZXD family zinc finger C [Source:HGNC Symbol;Acc:HGNC:28160]
ENSG00000171566	732.523	940.196	0.779116	1.28351	-0.36009	0.0034061	0.026793	PLRG1		pleiotropic regulator 1 [Source:HGNC Symbol;Acc:HGNC:9089]
ENSG00000136243	415.854	533.829	0.779003	1.28369	-0.3603	0.0064586	0.045211	NUPL2		nucleoporin like 2 [Source:HGNC Symbol;Acc:HGNC:17010]
ENSG00000172113	792.042	1016.74	0.779	1.2837	-0.36031	0.003525	0.027571	NME6		NME/NM23 nucleoside diphosphate kinase 6 [Source:HGNC Symbol;Acc:HGNC:20567]
ENSG00000075336	395.416	507.646	0.77892	1.28383	-0.36045	0.0060863	0.043068	TIMM21		translocase of inner mitochondrial membrane 21 [Source:HGNC Symbol;Acc:HGNC:25010]
ENSG00000167114	1083.36	1390.87	0.778907	1.28385	-0.36048	0.0015486	0.013961	SLC27A4		solute carrier family 27 member 4 [Source:HGNC Symbol;Acc:HGNC:10998]
ENSG00000132953	691.964	888.691	0.778632	1.2843	-0.36099	0.0041499	0.031646	XPO4		exportin 4 [Source:HGNC Symbol;Acc:HGNC:17796]
ENSG00000142166	1000.64	1285.18	0.778602	1.28435	-0.36104	0.0028285	0.023046	IFNAR1		interferon alpha and beta receptor subunit 1 [Source:HGNC Symbol;Acc:HGNC:5432]
ENSG00000115946	422.699	542.936	0.778542	1.28445	-0.36115	0.0062513	0.044067	PNO1		partner of NOB1 homolog [Source:HGNC Symbol;Acc:HGNC:32790]
ENSG00000171475	1554.94	1997.26	0.778534	1.28446	-0.36117	0.0022868	0.019335	WIPF2		WAS/WASL interacting protein family member 2 [Source:HGNC Symbol;Acc:HGNC:30923]
ENSG00000134283	1173.79	1508.26	0.778242	1.28495	-0.36171	0.0018427	0.016084	PPHLN1		periphilin 1 [Source:HGNC Symbol;Acc:HGNC:19369]
ENSG00000173473	3640.44	4678.45	0.77813	1.28513	-0.36192	0.0014366	0.013104	SMARCC1		SWI/SNF related, matrix associated, actin dependent regulator of chromatin subfamily c member 1 [Source:HGNC Symbol;Acc:HGNC:11104]
ENSG00000110075	2111.47	2714.41	0.777873	1.28556	-0.36239	0.001331	0.012314	PPP6R3		protein phosphatase 6 regulatory subunit 3 [Source:HGNC Symbol;Acc:HGNC:1173]
ENSG00000130816	3249.92	4178.17	0.777833	1.28562	-0.36247	0.0011824	0.011179	DNMT1		DNA methyltransferase 1 [Source:HGNC Symbol;Acc:HGNC:2976]
ENSG00000124164	1337.56	1719.82	0.777732	1.28579	-0.36266	0.002075	0.017776	VAPB		VAMP associated protein B and C [Source:HGNC Symbol;Acc:HGNC:12649]
ENSG00000177628	807.889	1038.8	0.777716	1.28582	-0.36268	0.0022357	0.018961	GBA		glucosylceramidase beta [Source:HGNC Symbol;Acc:HGNC:4177]
ENSG00000188786	470.55	605.068	0.777681	1.28587	-0.36275	0.0070217	0.048459	MTF1		metal regulatory transcription factor 1 [Source:HGNC Symbol;Acc:HGNC:7428]
ENSG00000148840	2726.88	3506.67	0.777627	1.28596	-0.36285	0.0012296	0.01154	PPRC1		peroxisome proliferator-activated receptor gamma, coactivator-related 1 [Source:HGNC Symbol;Acc:HGNC:30025]
ENSG00000122687	793.257	1020.29	0.777485	1.2862	-0.36311	0.0016719	0.014876	MRM2		mitochondrial rRNA methyltransferase 2 [Source:HGNC Symbol;Acc:HGNC:16352]
ENSG00000130826	4844.37	6231.11	0.77745	1.28626	-0.36318	0.00076193	0.0076325	DKC1		dyskerin pseudouridine synthase 1 [Source:HGNC Symbol;Acc:HGNC:2890]
ENSG00000107815	710.52	914.094	0.777294	1.28651	-0.36347	0.0044183	0.033311	TWNK		twinkle mtDNA helicase [Source:HGNC Symbol;Acc:HGNC:1160]
ENSG00000152242	835.123	1074.54	0.777192	1.28668	-0.36366	0.0030947	0.024849	C18orf25		chromosome 18 open reading frame 25 [Source:HGNC Symbol;Acc:HGNC:28172]
ENSG00000108443	768.661	989.106	0.777127	1.28679	-0.36378	0.0027103	0.022253	RPS6KB1		ribosomal protein S6 kinase B1 [Source:HGNC Symbol;Acc:HGNC:10436]
ENSG00000135525	3751.99	4828.53	0.777046	1.28692	-0.36393	0.0023205	0.01958	MAP7		microtubule associated protein 7 [Source:HGNC Symbol;Acc:HGNC:6869]
ENSG00000115368	795.164	1023.53	0.776884	1.28719	-0.36423	0.003255	0.025856	WDR75		WD repeat domain 75 [Source:HGNC Symbol;Acc:HGNC:25725]
ENSG00000006007	1981.21	2550.44	0.776812	1.28731	-0.36436	0.0011333	0.010786	GDE1		glycerophosphodiester phosphodiesterase 1 [Source:HGNC Symbol;Acc:HGNC:29644]
ENSG00000177302	1556.15	2003.41	0.776751	1.28741	-0.36448	0.0018772	0.01633	TOP3A		DNA topoisomerase III alpha [Source:HGNC Symbol;Acc:HGNC:11992]
ENSG00000176105	1460.87	1880.98	0.776656	1.28757	-0.36465	0.003349	0.026431	YES1		YES proto-oncogene 1, Src family tyrosine kinase [Source:HGNC Symbol;Acc:HGNC:12841]
ENSG00000138074	545.735	703.29	0.775974	1.2887	-0.36592	0.0040816	0.031202	SLC5A6		solute carrier family 5 member 6 [Source:HGNC Symbol;Acc:HGNC:11041]
ENSG00000148737	494.458	637.4	0.775742	1.28909	-0.36635	0.0061346	0.043364	TCF7L2		transcription factor 7 like 2 [Source:HGNC Symbol;Acc:HGNC:11641]
ENSG00000100888	1261.12	1625.89	0.775652	1.28924	-0.36652	0.0015549	0.014007	CHD8		chromodomain helicase DNA binding protein 8 [Source:HGNC Symbol;Acc:HGNC:20153]
ENSG00000206527	3467.27	4470.73	0.775548	1.28941	-0.36671	0.0028511	0.023202	HACD2		3-hydroxyacyl-CoA dehydratase 2 [Source:HGNC Symbol;Acc:HGNC:9640]
ENSG00000101361	2769.57	3572.44	0.775258	1.28989	-0.36725	0.00051469	0.0055024	NOP56		NOP56 ribonucleoprotein [Source:HGNC Symbol;Acc:HGNC:15911]
ENSG00000004864	828.613	1069.05	0.775091	1.29017	-0.36756	0.0030104	0.024278	SLC25A13		solute carrier family 25 member 13 [Source:HGNC Symbol;Acc:HGNC:10983]
ENSG00000020577	898.385	1159.14	0.775046	1.29025	-0.36765	0.0028986	0.023539	SAMD4A		sterile alpha motif domain containing 4A [Source:HGNC Symbol;Acc:HGNC:23023]
ENSG00000198900	2013.72	2598.2	0.775044	1.29025	-0.36765	0.001271	0.011865	TOP1		DNA topoisomerase I [Source:HGNC Symbol;Acc:HGNC:11986]
ENSG00000119977	468.736	604.814	0.775009	1.29031	-0.36771	0.0060521	0.042891	TCTN3		tectonic family member 3 [Source:HGNC Symbol;Acc:HGNC:24519]
ENSG00000166181	1580.86	2040.03	0.774923	1.29045	-0.36787	0.0013481	0.012448	API5		apoptosis inhibitor 5 [Source:HGNC Symbol;Acc:HGNC:594]
ENSG00000139324	492.083	635.148	0.774754	1.29073	-0.36819	0.0048231	0.03583	TMTC3		transmembrane and tetratricopeptide repeat containing 3 [Source:HGNC Symbol;Acc:HGNC:26899]
ENSG00000117597	825.837	1066.09	0.774642	1.29092	-0.3684	0.0025505	0.021155	UTP25		UTP25, small subunit processor component [Source:HGNC Symbol;Acc:HGNC:28440]
ENSG00000185515	454.256	586.519	0.774496	1.29116	-0.36867	0.0050953	0.037405	BRCC3		BRCA1/BRCA2-containing complex subunit 3 [Source:HGNC Symbol;Acc:HGNC:24185]
ENSG00000100105	629.499	812.84	0.774445	1.29125	-0.36877	0.005166	0.037789	PATZ1		POZ/BTB and AT hook containing zinc finger 1 [Source:HGNC Symbol;Acc:HGNC:13071]
ENSG00000177425	3286.53	4244.47	0.774308	1.29148	-0.36902	0.0011424	0.010863	PAWR		pro-apoptotic WT1 regulator [Source:HGNC Symbol;Acc:HGNC:8614]
ENSG00000069956	1979.28	2556.85	0.774107	1.29181	-0.3694	0.0013827	0.012707	MAPK6		mitogen-activated protein kinase 6 [Source:HGNC Symbol;Acc:HGNC:6879]
ENSG00000135002	1715	2216.74	0.773659	1.29256	-0.37023	0.0011121	0.010611	RFK		riboflavin kinase [Source:HGNC Symbol;Acc:HGNC:30324]
ENSG00000109079	2319.38	2998.18	0.773595	1.29267	-0.37035	0.00089826	0.0088349	TNFAIP1		TNF alpha induced protein 1 [Source:HGNC Symbol;Acc:HGNC:11894]
ENSG00000179195	3611.45	4669.9	0.773346	1.29308	-0.37081	0.0009769	0.0094986	ZNF664		zinc finger protein 664 [Source:HGNC Symbol;Acc:HGNC:25406]
ENSG00000167470	3160.59	4088.16	0.773109	1.29348	-0.37126	0.00086381	0.0085335	MIDN		midnolin [Source:HGNC Symbol;Acc:HGNC:16298]
ENSG00000153827	2462.27	3185.55	0.772949	1.29375	-0.37155	0.0012062	0.011375	TRIP12		thyroid hormone receptor interactor 12 [Source:HGNC Symbol;Acc:HGNC:12306]
ENSG00000135457	939.931	1217.19	0.772213	1.29498	-0.37293	0.0017684	0.015533	TFCP2		transcription factor CP2 [Source:HGNC Symbol;Acc:HGNC:11748]
ENSG00000125630	1240.82	1607.19	0.772041	1.29527	-0.37325	0.0013391	0.012379	POLR1B		RNA polymerase I subunit B [Source:HGNC Symbol;Acc:HGNC:20454]
ENSG00000117475	914.66	1184.82	0.771981	1.29537	-0.37336	0.0021113	0.018035	BLZF1		basic leucine zipper nuclear factor 1 [Source:HGNC Symbol;Acc:HGNC:1065]
ENSG00000143889	898.953	1164.62	0.771883	1.29553	-0.37355	0.0027799	0.022717	HNRNPLL		heterogeneous nuclear ribonucleoprotein L like [Source:HGNC Symbol;Acc:HGNC:25127]
ENSG00000107789	414.597	537.212	0.771757	1.29574	-0.37378	0.0051311	0.037559	MINPP1		multiple inositol-polyphosphate phosphatase 1 [Source:HGNC Symbol;Acc:HGNC:7102]
ENSG00000148773	8105.36	10506.1	0.771491	1.29619	-0.37428	0.0018661	0.016246	MKI67		marker of proliferation Ki-67 [Source:HGNC Symbol;Acc:HGNC:7107]
ENSG00000162599	758.647	983.499	0.771375	1.29639	-0.3745	0.0025846	0.021385	NFIA		nuclear factor I A [Source:HGNC Symbol;Acc:HGNC:7784]
ENSG00000101544	1148.2	1488.62	0.77132	1.29648	-0.3746	0.0024526	0.020476	ADNP2		ADNP homeobox 2 [Source:HGNC Symbol;Acc:HGNC:23803]
ENSG00000141425	1596.29	2070.58	0.770938	1.29712	-0.37531	0.0034867	0.027317	RPRD1A		regulation of nuclear pre-mRNA domain containing 1A [Source:HGNC Symbol;Acc:HGNC:25560]
ENSG00000188818	638.038	827.778	0.770784	1.29738	-0.3756	0.0041691	0.031778	ZDHHC11		zinc finger DHHC-type containing 11 [Source:HGNC Symbol;Acc:HGNC:19158]
ENSG00000177613	1109.35	1439.61	0.77059	1.29771	-0.37596	0.0016052	0.014405	CSTF2T		cleavage stimulation factor subunit 2 tau variant [Source:HGNC Symbol;Acc:HGNC:17086]
ENSG00000167182	613.708	796.587	0.770422	1.29799	-0.37628	0.0034036	0.026779	SP2		Sp2 transcription factor [Source:HGNC Symbol;Acc:HGNC:11207]
ENSG00000111206	2189.97	2842.73	0.770373	1.29807	-0.37637	0.00099565	0.0096611	FOXM1		forkhead box M1 [Source:HGNC Symbol;Acc:HGNC:3818]
ENSG00000072110	4021.28	5220.44	0.770295	1.2982	-0.37652	0.00066881	0.0068565	ACTN1		actinin alpha 1 [Source:HGNC Symbol;Acc:HGNC:163]
ENSG00000184557	1283.72	1666.54	0.770294	1.29821	-0.37652	0.00145	0.013212	SOCS3		suppressor of cytokine signaling 3 [Source:HGNC Symbol;Acc:HGNC:19391]
ENSG00000180198	2309.71	2999.33	0.770074	1.29858	-0.37693	0.00055599	0.0058572	RCC1		regulator of chromosome condensation 1 [Source:HGNC Symbol;Acc:HGNC:1913]
ENSG00000134987	1213.84	1576.44	0.769985	1.29873	-0.3771	0.0017692	0.015533	WDR36		WD repeat domain 36 [Source:HGNC Symbol;Acc:HGNC:30696]
ENSG00000073712	1477.06	1918.85	0.769764	1.2991	-0.37751	0.0011419	0.010862	FERMT2		fermitin family member 2 [Source:HGNC Symbol;Acc:HGNC:15767]
ENSG00000137166	1197.58	1555.99	0.769659	1.29928	-0.37771	0.0013633	0.012564	FOXP4		forkhead box P4 [Source:HGNC Symbol;Acc:HGNC:20842]
ENSG00000198700	2197.88	2856.13	0.769532	1.29949	-0.37795	0.00084304	0.0083562	IPO9		importin 9 [Source:HGNC Symbol;Acc:HGNC:19425]
ENSG00000113163	619.739	805.384	0.769496	1.29955	-0.37801	0.0063636	0.044707	COL4A3BP		collagen type IV alpha 3 binding protein [Source:HGNC Symbol;Acc:HGNC:2205]
ENSG00000139921	835.794	1087.62	0.768461	1.3013	-0.37996	0.0017681	0.015533	TMX1		thioredoxin related transmembrane protein 1 [Source:HGNC Symbol;Acc:HGNC:15487]
ENSG00000166908	805.975	1048.92	0.768388	1.30143	-0.38009	0.0020032	0.017267	PIP4K2C		phosphatidylinositol-5-phosphate 4-kinase type 2 gamma [Source:HGNC Symbol;Acc:HGNC:23786]
ENSG00000112062	1384.06	1801.45	0.768304	1.30157	-0.38025	0.001515	0.013688	MAPK14		mitogen-activated protein kinase 14 [Source:HGNC Symbol;Acc:HGNC:6876]
ENSG00000138821	766.062	997.283	0.768149	1.30183	-0.38054	0.0025992	0.021479	SLC39A8		solute carrier family 39 member 8 [Source:HGNC Symbol;Acc:HGNC:20862]
ENSG00000078747	1946.37	2534	0.768101	1.30191	-0.38063	0.0026937	0.02215	ITCH		itchy E3 ubiquitin protein ligase [Source:HGNC Symbol;Acc:HGNC:13890]
ENSG00000171492	909.879	1184.81	0.767957	1.30216	-0.3809	0.00144	0.013128	LRRC8D		leucine rich repeat containing 8 VRAC subunit D [Source:HGNC Symbol;Acc:HGNC:16992]
ENSG00000153187	19781	25758.9	0.767928	1.30221	-0.38096	0.00044342	0.0048514	HNRNPU		heterogeneous nuclear ribonucleoprotein U [Source:HGNC Symbol;Acc:HGNC:5048]
ENSG00000164163	1674.12	2181.04	0.767577	1.3028	-0.38162	0.0011772	0.011142	ABCE1		ATP binding cassette subfamily E member 1 [Source:HGNC Symbol;Acc:HGNC:69]
ENSG00000148153	591.51	770.782	0.767416	1.30307	-0.38192	0.0024077	0.020193	INIP		INTS3 and NABP interacting protein [Source:HGNC Symbol;Acc:HGNC:24994]
ENSG00000113569	3967.14	5169.58	0.7674	1.3031	-0.38195	0.00063408	0.0065408	NUP155		nucleoporin 155 [Source:HGNC Symbol;Acc:HGNC:8063]
ENSG00000182768	1171.43	1526.57	0.767364	1.30316	-0.38202	0.0013402	0.012386	NGRN		neugrin, neurite outgrowth associated [Source:HGNC Symbol;Acc:HGNC:18077]
ENSG00000196182	831.064	1083.08	0.767317	1.30324	-0.3821	0.0014686	0.013357	STK40		serine/threonine kinase 40 [Source:HGNC Symbol;Acc:HGNC:21373]
ENSG00000136522	741.552	966.507	0.76725	1.30336	-0.38223	0.0010311	0.0099442	MRPL47		mitochondrial ribosomal protein L47 [Source:HGNC Symbol;Acc:HGNC:16652]
ENSG00000085415	818.8	1067.27	0.767188	1.30346	-0.38235	0.0015613	0.01405	SEH1L		SEH1 like nucleoporin [Source:HGNC Symbol;Acc:HGNC:30379]
ENSG00000110660	935.682	1219.68	0.767153	1.30352	-0.38241	0.0017737	0.015568	SLC35F2		solute carrier family 35 member F2 [Source:HGNC Symbol;Acc:HGNC:23615]
ENSG00000159459	635.914	828.938	0.767143	1.30354	-0.38243	0.0040129	0.030793	UBR1		ubiquitin protein ligase E3 component n-recognin 1 [Source:HGNC Symbol;Acc:HGNC:16808]
ENSG00000101126	3360.51	4380.93	0.767077	1.30365	-0.38256	0.00057507	0.0060299	ADNP		activity dependent neuroprotector homeobox [Source:HGNC Symbol;Acc:HGNC:15766]
ENSG00000135932	1189.09	1550.28	0.767019	1.30375	-0.38267	0.0032279	0.025708	CAB39		calcium binding protein 39 [Source:HGNC Symbol;Acc:HGNC:20292]
ENSG00000114279	435.136	567.406	0.766886	1.30398	-0.38292	0.0029344	0.023752	FGF12		fibroblast growth factor 12 [Source:HGNC Symbol;Acc:HGNC:3668]
ENSG00000111412	628.764	819.916	0.766864	1.30401	-0.38296	0.0031728	0.025348	C12orf49		chromosome 12 open reading frame 49 [Source:HGNC Symbol;Acc:HGNC:26128]
ENSG00000043143	1106.47	1443.39	0.766576	1.3045	-0.3835	0.0012233	0.011504	JADE2		jade family PHD finger 2 [Source:HGNC Symbol;Acc:HGNC:22984]
ENSG00000168566	1378.75	1799.25	0.766293	1.30498	-0.38403	0.0030006	0.024211	SNRNP48		small nuclear ribonucleoprotein U11/U12 subunit 48 [Source:HGNC Symbol;Acc:HGNC:21368]
ENSG00000134871	11523.9	15038.6	0.766286	1.305	-0.38404	0.00071193	0.0072337	COL4A2		collagen type IV alpha 2 chain [Source:HGNC Symbol;Acc:HGNC:2203]
ENSG00000144647	403.151	526.428	0.765823	1.30579	-0.38492	0.003846	0.029711	POMGNT2		protein O-linked mannose N-acetylglucosaminyltransferase 2 (beta 1,4-) [Source:HGNC Symbol;Acc:HGNC:25902]
ENSG00000102753	773.87	1010.53	0.765803	1.30582	-0.38495	0.0023115	0.01952	KPNA3		karyopherin subunit alpha 3 [Source:HGNC Symbol;Acc:HGNC:6396]
ENSG00000182022	699.381	913.502	0.765605	1.30616	-0.38533	0.0042656	0.032365	CHST15		carbohydrate sulfotransferase 15 [Source:HGNC Symbol;Acc:HGNC:18137]
ENSG00000183049	541.894	707.883	0.765514	1.30631	-0.3855	0.0030058	0.024247	CAMK1D		calcium/calmodulin dependent protein kinase ID [Source:HGNC Symbol;Acc:HGNC:19341]
ENSG00000154845	891.77	1165.06	0.765426	1.30646	-0.38567	0.0015515	0.013984	PPP4R1		protein phosphatase 4 regulatory subunit 1 [Source:HGNC Symbol;Acc:HGNC:9320]
ENSG00000056097	5059.76	6611.87	0.765254	1.30676	-0.38599	0.00077896	0.0077837	ZFR		zinc finger RNA binding protein [Source:HGNC Symbol;Acc:HGNC:17277]
ENSG00000147955	2807.33	3669.64	0.765016	1.30716	-0.38644	0.00031806	0.00368	SIGMAR1		sigma non-opioid intracellular receptor 1 [Source:HGNC Symbol;Acc:HGNC:8157]
ENSG00000235173	750.079	980.686	0.764852	1.30744	-0.38675	0.0017212	0.015206	HGH1		HGH1 homolog [Source:HGNC Symbol;Acc:HGNC:24161]
ENSG00000100722	1473.4	1926.51	0.7648	1.30753	-0.38685	0.00096164	0.0093805	ZC3H14		zinc finger CCCH-type containing 14 [Source:HGNC Symbol;Acc:HGNC:20509]
ENSG00000183060	293.834	384.24	0.764716	1.30768	-0.387	0.0067152	0.046663	LYSMD4		LysM domain containing 4 [Source:HGNC Symbol;Acc:HGNC:26571]
ENSG00000143514	1340.11	1752.89	0.764514	1.30802	-0.38738	0.0012648	0.011817	TP53BP2		tumor protein p53 binding protein 2 [Source:HGNC Symbol;Acc:HGNC:12000]
ENSG00000153071	5920.93	7745.53	0.764432	1.30816	-0.38754	0.00039358	0.0044004	DAB2		DAB2, clathrin adaptor protein [Source:HGNC Symbol;Acc:HGNC:2662]
ENSG00000111615	811.61	1062.48	0.763883	1.3091	-0.38858	0.0016762	0.014889	KRR1		KRR1, small subunit processome component homolog [Source:HGNC Symbol;Acc:HGNC:5176]
ENSG00000145907	3652.35	4782.06	0.763761	1.30931	-0.38881	0.0019119	0.016566	G3BP1		G3BP stress granule assembly factor 1 [Source:HGNC Symbol;Acc:HGNC:30292]
ENSG00000138660	564.65	739.319	0.763744	1.30934	-0.38884	0.0070695	0.048708	AP1AR		adaptor related protein complex 1 associated regulatory protein [Source:HGNC Symbol;Acc:HGNC:28808]
ENSG00000188938	1348.36	1765.6	0.763682	1.30945	-0.38896	0.00086152	0.0085189	FAM120AOS		family with sequence similarity 120A opposite strand [Source:HGNC Symbol;Acc:HGNC:23389]
ENSG00000173638	594.938	779.097	0.763625	1.30954	-0.38906	0.0018857	0.016395	SLC19A1		solute carrier family 19 member 1 [Source:HGNC Symbol;Acc:HGNC:10937]
ENSG00000125962	256.14	335.434	0.76361	1.30957	-0.38909	0.0070642	0.048681	ARMCX5		armadillo repeat containing X-linked 5 [Source:HGNC Symbol;Acc:HGNC:25772]
ENSG00000148411	1708.07	2236.95	0.763568	1.30964	-0.38917	0.001089	0.010409	NACC2		NACC family member 2 [Source:HGNC Symbol;Acc:HGNC:23846]
ENSG00000128708	1195.47	1566.06	0.763363	1.30999	-0.38956	0.00061429	0.0063663	HAT1		histone acetyltransferase 1 [Source:HGNC Symbol;Acc:HGNC:4821]
ENSG00000172493	1045.01	1369.15	0.763258	1.31017	-0.38976	0.0044322	0.033369	AFF1		AF4/FMR2 family member 1 [Source:HGNC Symbol;Acc:HGNC:7135]
ENSG00000113360	3193.52	4186.16	0.762874	1.31083	-0.39048	0.00051625	0.0055173	DROSHA		drosha ribonuclease III [Source:HGNC Symbol;Acc:HGNC:17904]
ENSG00000163781	2804.42	3676.4	0.762817	1.31093	-0.39059	0.00061942	0.0064134	TOPBP1		DNA topoisomerase II binding protein 1 [Source:HGNC Symbol;Acc:HGNC:17008]
ENSG00000196428	1398.13	1833.03	0.762741	1.31106	-0.39073	0.0010122	0.0097983	TSC22D2		TSC22 domain family member 2 [Source:HGNC Symbol;Acc:HGNC:29095]
ENSG00000100647	360.827	473.093	0.762697	1.31114	-0.39082	0.0051375	0.037597	SUSD6		sushi domain containing 6 [Source:HGNC Symbol;Acc:HGNC:19956]
ENSG00000102606	1303.24	1709.24	0.762468	1.31153	-0.39125	0.00097919	0.009518	ARHGEF7		Rho guanine nucleotide exchange factor 7 [Source:HGNC Symbol;Acc:HGNC:15607]
ENSG00000140284	482.134	632.396	0.762393	1.31166	-0.39139	0.0024214	0.020282	SLC27A2		solute carrier family 27 member 2 [Source:HGNC Symbol;Acc:HGNC:10996]
ENSG00000131931	304.174	399.017	0.762309	1.3118	-0.39155	0.0050667	0.037251	THAP1		THAP domain containing 1 [Source:HGNC Symbol;Acc:HGNC:20856]
ENSG00000119912	1075.32	1410.66	0.762283	1.31185	-0.3916	0.0010781	0.010325	IDE		insulin degrading enzyme [Source:HGNC Symbol;Acc:HGNC:5381]
ENSG00000130147	1391.71	1826.4	0.761996	1.31234	-0.39215	0.00098391	0.0095556	SH3BP4		SH3 domain binding protein 4 [Source:HGNC Symbol;Acc:HGNC:10826]
ENSG00000172845	1305.34	1713.24	0.761918	1.31248	-0.39229	0.0009114	0.008938	SP3		Sp3 transcription factor [Source:HGNC Symbol;Acc:HGNC:11208]
ENSG00000141429	2497.51	3278.45	0.761797	1.31269	-0.39252	0.00053408	0.005675	GALNT1		polypeptide N-acetylgalactosaminyltransferase 1 [Source:HGNC Symbol;Acc:HGNC:4123]
ENSG00000149532	3128.64	4107.3	0.761727	1.31281	-0.39265	0.00031166	0.0036236	CPSF7		cleavage and polyadenylation specific factor 7 [Source:HGNC Symbol;Acc:HGNC:30098]
ENSG00000117505	3204.57	4207.12	0.7617	1.31285	-0.3927	0.00056972	0.0059829	DR1		down-regulator of transcription 1 [Source:HGNC Symbol;Acc:HGNC:3017]
ENSG00000095383	840.351	1103.4	0.761604	1.31302	-0.39289	0.00093398	0.0091402	TBC1D2		TBC1 domain family member 2 [Source:HGNC Symbol;Acc:HGNC:18026]
ENSG00000102804	6550.81	8602.75	0.761479	1.31323	-0.39312	0.0002569	0.0030653	TSC22D1		TSC22 domain family member 1 [Source:HGNC Symbol;Acc:HGNC:16826]
ENSG00000164379	1141.73	1499.42	0.76145	1.31328	-0.39318	0.0014368	0.013104	FOXQ1		forkhead box Q1 [Source:HGNC Symbol;Acc:HGNC:20951]
ENSG00000125484	1804.92	2370.72	0.76134	1.31347	-0.39339	0.0020136	0.017343	GTF3C4		general transcription factor IIIC subunit 4 [Source:HGNC Symbol;Acc:HGNC:4667]
ENSG00000104643	492.068	646.601	0.761007	1.31405	-0.39402	0.0033623	0.026517	MTMR9		myotubularin related protein 9 [Source:HGNC Symbol;Acc:HGNC:14596]
ENSG00000064703	773.933	1017.02	0.760978	1.3141	-0.39407	0.0014233	0.013023	DDX20		DEAD-box helicase 20 [Source:HGNC Symbol;Acc:HGNC:2743]
ENSG00000015153	576.325	757.569	0.760755	1.31448	-0.3945	0.0013527	0.012478	YAF2		YY1 associated factor 2 [Source:HGNC Symbol;Acc:HGNC:17363]
ENSG00000082516	1010.21	1327.94	0.760734	1.31452	-0.39454	0.0040885	0.031228	GEMIN5		gem nuclear organelle associated protein 5 [Source:HGNC Symbol;Acc:HGNC:20043]
ENSG00000198952	4406.06	5792.18	0.760692	1.31459	-0.39462	0.0002341	0.0028278	SMG5		SMG5, nonsense mediated mRNA decay factor [Source:HGNC Symbol;Acc:HGNC:24644]
ENSG00000169756	2713.43	3567.4	0.760618	1.31472	-0.39476	0.0038552	0.029769	LIMS1		LIM zinc finger domain containing 1 [Source:HGNC Symbol;Acc:HGNC:6616]
ENSG00000167566	812.567	1068.52	0.760463	1.31499	-0.39505	0.0012879	0.011975	NCKAP5L		NCK associated protein 5 like [Source:HGNC Symbol;Acc:HGNC:29321]
ENSG00000152102	3713.15	4882.84	0.760447	1.31502	-0.39508	0.0004081	0.0045318	FAM168B		family with sequence similarity 168 member B [Source:HGNC Symbol;Acc:HGNC:27016]
ENSG00000198586	648.135	852.479	0.760294	1.31528	-0.39537	0.0024157	0.020249	TLK1		tousled like kinase 1 [Source:HGNC Symbol;Acc:HGNC:11841]
ENSG00000126804	913.456	1201.53	0.760242	1.31537	-0.39547	0.00096783	0.0094297	ZBTB1		zinc finger and BTB domain containing 1 [Source:HGNC Symbol;Acc:HGNC:20259]
ENSG00000120526	629.005	827.603	0.760032	1.31573	-0.39587	0.001642	0.01468	NUDCD1		NudC domain containing 1 [Source:HGNC Symbol;Acc:HGNC:24306]
ENSG00000005059	336.442	442.714	0.759952	1.31587	-0.39602	0.0043846	0.033109	MCUB		mitochondrial calcium uniporter dominant negative beta subunit [Source:HGNC Symbol;Acc:HGNC:26076]
ENSG00000198959	795.746	1047.27	0.759827	1.31609	-0.39626	0.001415	0.012961	TGM2		transglutaminase 2 [Source:HGNC Symbol;Acc:HGNC:11778]
ENSG00000052749	2081.31	2739.99	0.759605	1.31647	-0.39668	0.00032252	0.0037187	RRP12		ribosomal RNA processing 12 homolog [Source:HGNC Symbol;Acc:HGNC:29100]
ENSG00000170836	532.913	701.704	0.759455	1.31673	-0.39696	0.0023784	0.019982	PPM1D		protein phosphatase, Mg2+/Mn2+ dependent 1D [Source:HGNC Symbol;Acc:HGNC:9277]
ENSG00000183780	355.845	468.744	0.759145	1.31727	-0.39755	0.0050355	0.037088	SLC35F3		solute carrier family 35 member F3 [Source:HGNC Symbol;Acc:HGNC:23616]
ENSG00000156052	1594.39	2100.77	0.758957	1.3176	-0.39791	0.0007407	0.0074575	GNAQ		G protein subunit alpha q [Source:HGNC Symbol;Acc:HGNC:4390]
ENSG00000101191	2988.58	3937.85	0.758935	1.31764	-0.39795	0.00048836	0.0052599	DIDO1		death inducer-obliterator 1 [Source:HGNC Symbol;Acc:HGNC:2680]
ENSG00000005801	867.167	1142.84	0.75878	1.31791	-0.39825	0.0009612	0.0093805	ZNF195		zinc finger protein 195 [Source:HGNC Symbol;Acc:HGNC:12986]
ENSG00000112851	1969.91	2596.6	0.758652	1.31813	-0.39849	0.00061114	0.0063396	ERBIN		erbb2 interacting protein [Source:HGNC Symbol;Acc:HGNC:15842]
ENSG00000104660	767.078	1011.39	0.75844	1.3185	-0.39889	0.00090381	0.0088737	LEPROTL1		leptin receptor overlapping transcript like 1 [Source:HGNC Symbol;Acc:HGNC:6555]
ENSG00000147676	2359.85	3111.82	0.758349	1.31865	-0.39907	0.00068307	0.0069822	MAL2		mal, T cell differentiation protein 2 (gene/pseudogene) [Source:HGNC Symbol;Acc:HGNC:13634]
ENSG00000142864	12062.4	15912.7	0.758033	1.3192	-0.39967	0.0001938	0.0024005	SERBP1		SERPINE1 mRNA binding protein 1 [Source:HGNC Symbol;Acc:HGNC:17860]
ENSG00000064933	310.873	410.12	0.758006	1.31925	-0.39972	0.0058828	0.041969	PMS1		PMS1 homolog 1, mismatch repair system component [Source:HGNC Symbol;Acc:HGNC:9121]
ENSG00000121892	2855.02	3769.7	0.757359	1.32038	-0.40095	0.00044198	0.0048389	PDS5A		PDS5 cohesin associated factor A [Source:HGNC Symbol;Acc:HGNC:29088]
ENSG00000164338	515.614	680.811	0.757353	1.32039	-0.40096	0.001844	0.016091	UTP15		UTP15, small subunit processome component [Source:HGNC Symbol;Acc:HGNC:25758]
ENSG00000138614	500.302	660.909	0.756992	1.32102	-0.40165	0.0014367	0.013104	INTS14		integrator complex subunit 14 [Source:HGNC Symbol;Acc:HGNC:25372]
ENSG00000006062	983.088	1299.24	0.756666	1.32159	-0.40227	0.00082302	0.0081895	MAP3K14		mitogen-activated protein kinase kinase kinase 14 [Source:HGNC Symbol;Acc:HGNC:6853]
[truncated: 1,623 more rows]
